# Supplementary material for: Mitochondrial Diversity and Phylogenetic Relationship of Eight Native Bulgarian Sheep Breeds
Source: Animals (Basel). 2023 Nov 25;13(23):3655. doi: 10.3390/ani13233655 (PMC10705445; doi:10.3390/ani13233655)
Supplement: Supplementary file 1 [file animals-13-03655-s001.zip › Table S1.xlsx]

## Sheet: Table S1
Table S1. Source data for the PCA of Eurasian sheep beeds. Haplogroup frequecies are calculated on different haplotypes. Macro area, country of origin, breeds, and acronyms used in PCA analysis.
Macro area	Breed	Country	A	B	C	D	E	Total	Reference
Eastern Balkans	Copper-Red Shumen sheep (CRSH)	Bulgaria	9	91	0	0	0	100	this study
Eastern Balkans	Kotel sheep (KOT)	Bulgaria	13.9	86.1	0	0	0	100
Eastern Balkans	Pleven blackheaded sheep (BHPL)	Bulgaria	0	100	0	0	0	100
Eastern Balkans	Local Starozagorska sheep (LSTZ)	Bulgaria	2.3	97.7	0	0	0	100
Eastern Balkans	Middle Rodopean sheep (MRS)	Bulgaria	0	100	0	0	0	100
Eastern Balkans	Patch-faced Maritza (PFM)	Bulgaria	14.3	85.7	0	0	0	100
Eastern Balkans	Breznishka sheep (BRE)	Bulgaria	0	100	0	0	0	100
Eastern Balkans	Karakachan sheep (KAR)	Bulgaria	3.3	96.7	0	0	0	100
Central Europe	Waldschaf (WAL)	Austria	18.5	81.5	0	0	0	100	Gaspárdy et al. [25]
Central Europe	Bovec sheep (BOV)	Slovenia	33.3	61.9	0	4.8	0	100
Central Europe	Cikta (CIK)	Hungary	11.4	80	8.6	0	0	100
South Balkans	Kalarritiko (KAL)	Greece	0	100	0	0	0	100	Pariset et al. [36]
South Balkans	Orino (ORI)	Greece	8	84	8	0	0	100
South Balkans	Pilioritiko (PIL)	Greece	0	100	0	0	0	100
South Balkans	Kefalleneas (KEF)	Greece	18	82	0	0	0	100
South Balkans	Lesvos (LES)	Greece	15	85	0	0	0	100
South Balkans	Kymi (KIM)	Greece	33	67	0	0	0	100
South Balkans	Karagouniko (KAR)	Greece	7	93	0	0	0	100
South Balkans	Skopelos (SKO)	Greece	0	100	0	0	0	100
South Balkans	Anogeiano (ANO)	Greece	0	100	0	0	0	100
South Balkans	Sfakia (SFA)	Greece	0	100	0	0	0	100
South Europe	Bergamasca (BER)	Italy	8	92	0	0	0	100
South Europe	Delle Langhe (LAN)	Italy	6	94	0	0	0	100
South Europe	Laticauda (LAT)	Italy	0	100	0	0	0	100
South Europe	Altamurana (ALT)	Italy	0	100	0	0	0	100
South Europe	Gentile di Puglia (GDP)	Italy	6	94	0	0	0	100
Western Balkans	Bardhoka (BAR)	Albania	7	79	14	0	0	100
Western Balkans	Ruda (RUD)	Albania	7	93	0	0	0	100
Western Balkans	Shkordane (SHK)	Albania	9	73	18	0	0	100
Near East	Karakas (KK)	Turkey	20	60	20	0	0	100	Meadows et al. [40]
Near East	Morkaraman (MK)	Turkey	26.3	57.9	5.3	10.5	0	100
Near East	Tuj	Turkey	18.8	43.8	31.2	0	6.2	100
Near East	Karya (KR)	Turkey	12.5	87.5	0	0	0	100
Near East	Norduz (NZ)	Turkey	46.8	26.6	26.6	0	0	100
Near East	Cine Capari (CC)	Turkey	14.3	50	35.7	0	0	100
Near East	Karayaka (KY)	Turkey	40	60	0	0	0	100
Near East	Sakiz (SZ)	Turkey	0	100	0	0	0	100
Near East	Awassi (AW)	Israel	26.3	54.4	14	0	5.3	100
Central Europe	Wrzosowka (WRZ)	Poland	6	94	0	0	0	100	Koseniuk and Słota [57]
Central Europe	Swiniarka (SWI)	Poland	0	100	0	0	0	100
Central Europe	Pomorska (POM)	Poland	12.5	87.8	0	0	0	100
Central Europe	Wielkopolska (WIE)	Poland	2.8	97.2	0	0	0	100
Eastern Europe	Russian Native Sheep Breeds (RSB)	Russia	28.9	64.8	5.5	0.8	0	100	Koshkina et al. [58]
Western Balkans	Pramenka (PRA)	Bosnia and Herzegovina	6.3	93.7	0	0	0	100	Cinkulov et al. [59]
Western Europe	Portuguese sheep breeds (PSB)	Portugal	19	75	6	0	0	100	Pereira et al. [60]
		Total	11.6	83.1	4.6	0.4	0.3	100

## Sheet: XLSTAT_20230921_150203_1_HID3
0.323683	-0.466118
2.87935	0.533576
-0.193235	-0.392075
-0.058014	0.0402321
-0.241228	0.28328
0.13931	-0.219945
-0.155728	0.169858
0.0335932	-0.081292
0.183218	-0.279781
-0.241228	0.28328
-0.170996	0.190112
-0.241228	0.28328
0.195433	-0.295985
-0.241228	0.28328
-0.14046	0.149604
0.799944	-0.757448
-0.328452	-1.02354
4.97884	2.58458
-3.31731	2.33625
0.140468	-0.22307
0.259585	-2.27305
-1.05039	-1.18252
0.980201	-1.33704
-0.241228	0.28328
-2.11626	1.93853
-0.241228	0.28328
-0.276118	-0.239448
-0.241228	0.28328
0.308415	-0.445864
0.216808	-0.32434
0.766451	-1.05349
-0.0274782	-0.000275896
-0.241228	0.28328
-0.241228	0.28328
-0.241228	0.28328
0.00305747	-0.0407839
-0.058014	0.0402321
-0.241228	0.28328
-0.241228	0.28328
-0.058014	0.0402321
-0.516035	-0.347937
-0.0274782	-0.000275896
-0.594551	-0.528285
-0.0488533	0.0280797
-0.176229	0.0619132

## Sheet: XLSTAT_20230921_150203_1_HID2
0.323683	-0.466118
2.87935	0.533576
-0.193235	-0.392075
-0.058014	0.0402321
-0.241228	0.28328
0.13931	-0.219945
-0.155728	0.169858
0.0335932	-0.081292
0.183218	-0.279781
-0.241228	0.28328
-0.170996	0.190112
-0.241228	0.28328
0.195433	-0.295985
-0.241228	0.28328
-0.14046	0.149604
0.799944	-0.757448
-0.328452	-1.02354
4.97884	2.58458
-3.31731	2.33625
0.140468	-0.22307
0.259585	-2.27305
-1.05039	-1.18252
0.980201	-1.33704
-0.241228	0.28328
-2.11626	1.93853
-0.241228	0.28328
-0.276118	-0.239448
-0.241228	0.28328
0.308415	-0.445864
0.216808	-0.32434
0.766451	-1.05349
-0.0274782	-0.000275896
-0.241228	0.28328
-0.241228	0.28328
-0.241228	0.28328
0.00305747	-0.0407839
-0.058014	0.0402321
-0.241228	0.28328
-0.241228	0.28328
-0.058014	0.0402321
-0.516035	-0.347937
-0.0274782	-0.000275896
-0.594551	-0.528285
-0.0488533	0.0280797
-0.176229	0.0619132

## Sheet: XLSTAT_20230921_150203_1_HID1
1	-3.14159	-1	1.02068e-11	1	-3.14159	-0.00962265	-0.380655	1	-3.14159	-0.35228	-1.66425	1	-3.14159	-0.621071	-0.427552	1	-3.14159	-0.375183	0.0563823	1	-3.14159	-0.553012	0.312277	1	-3.14159	-0.156176	-0.149549	1	-3.14159	-0.472966	0.201306	1	-3.14159	-0.246707	-0.0659282	1	-3.14159	-0.135583	-0.218482	1	-3.14159	-0.521582	0.316414	1	-3.14159	-0.476978	0.251453	1	-3.14159
2	-3.129	-0.999921	-0.0125912	2	-3.12058	-0.00954766	-0.385713	2	-3.12058	-0.351435	-1.67622	2	-3.12058	-0.620982	-0.432088	2	-3.12058	-0.375114	0.0521485	2	-3.12058	-0.552945	0.308993	2	-3.12058	-0.156109	-0.153916	2	-3.12058	-0.472897	0.19756	2	-3.12058	-0.246644	-0.0691847	2	-3.12058	-0.135514	-0.222804	2	-3.12058	-0.521521	0.313258	2	-3.12058	-0.476913	0.247842	2	-3.12058
3	-3.11641	-0.999683	-0.0251804	3	-3.09956	-0.00932272	-0.390795	3	-3.09956	-0.348902	-1.68701	3	-3.09956	-0.620716	-0.436601	3	-3.09956	-0.374906	0.0479229	3	-3.09956	-0.552742	0.305711	3	-3.09956	-0.155907	-0.158295	3	-3.09956	-0.47269	0.193823	3	-3.09956	-0.246456	-0.0724396	3	-3.09956	-0.135307	-0.227141	3	-3.09956	-0.521338	0.310103	3	-3.09956	-0.476719	0.244228	3	-3.09956
4	-3.10382	-0.999287	-0.0377657	4	-3.07855	-0.00894793	-0.395899	4	-3.07855	-0.344682	-1.69663	4	-3.07855	-0.620271	-0.441087	4	-3.07855	-0.37456	0.0437074	4	-3.07855	-0.552405	0.302432	4	-3.07855	-0.155572	-0.162686	4	-3.07855	-0.472346	0.190098	4	-3.07855	-0.246143	-0.0756913	4	-3.07855	-0.134963	-0.231489	4	-3.07855	-0.521033	0.30695	4	-3.07855	-0.476395	0.240613	4	-3.07855
5	-3.09123	-0.998732	-0.0503449	5	-3.05754	-0.00842346	-0.401023	5	-3.05754	-0.338776	-1.70506	5	-3.05754	-0.619649	-0.445546	5	-3.05754	-0.374076	0.0395038	5	-3.05754	-0.551933	0.299157	5	-3.05754	-0.155102	-0.167086	5	-3.05754	-0.471864	0.186385	5	-3.05754	-0.245704	-0.0789385	5	-3.05754	-0.134482	-0.235848	5	-3.05754	-0.520607	0.3038	5	-3.05754	-0.475943	0.236998	5	-3.05754
6	-3.07863	-0.998019	-0.0629162	6	-3.03652	-0.00774954	-0.406165	6	-3.03652	-0.331188	-1.7123	6	-3.03652	-0.61885	-0.449976	6	-3.03652	-0.373454	0.0353141	6	-3.03652	-0.551327	0.29589	6	-3.03652	-0.154499	-0.171494	6	-3.03652	-0.471245	0.182686	6	-3.03652	-0.245141	-0.0821798	6	-3.03652	-0.133863	-0.240216	6	-3.03652	-0.520058	0.300656	6	-3.03652	-0.475361	0.233385	6	-3.03652
7	-3.06604	-0.997148	-0.0754775	7	-3.01551	-0.00692646	-0.411322	7	-3.01551	-0.32192	-1.71835	7	-3.01551	-0.617874	-0.454373	7	-3.01551	-0.372694	0.03114	7	-3.01551	-0.550587	0.29263	7	-3.01551	-0.153763	-0.175908	7	-3.01551	-0.470489	0.179003	7	-3.01551	-0.244453	-0.0854136	7	-3.01551	-0.133107	-0.24459	7	-3.01551	-0.519389	0.297518	7	-3.01551	-0.47465	0.229775	7	-3.01551
8	-3.05345	-0.996118	-0.0880268	8	-2.99449	-0.0059546	-0.416492	8	-2.99449	-0.310976	-1.72321	8	-2.99449	-0.616722	-0.458737	8	-2.99449	-0.371797	0.0269834	8	-2.99449	-0.549713	0.289379	8	-2.99449	-0.152893	-0.180325	8	-2.99449	-0.469595	0.175338	8	-2.99449	-0.24364	-0.0886387	8	-2.99449	-0.132215	-0.248969	8	-2.99449	-0.518598	0.294387	8	-2.99449	-0.473811	0.22617	8	-2.99449
9	-3.04086	-0.994931	-0.100562	9	-2.97348	-0.00483437	-0.421673	9	-2.97348	-0.298362	-1.72688	9	-2.97348	-0.615394	-0.463066	9	-2.97348	-0.370762	0.0228462	9	-2.97348	-0.548705	0.28614	9	-2.97348	-0.15189	-0.184744	9	-2.97348	-0.468566	0.171692	9	-2.97348	-0.242703	-0.0918535	9	-2.97348	-0.131186	-0.25335	9	-2.97348	-0.517687	0.291266	9	-2.97348	-0.472844	0.222571	9	-2.97348
10	-3.02827	-0.993586	-0.113082	10	-2.95247	-0.00356627	-0.426862	10	-2.95247	-0.284083	-1.72934	10	-2.95247	-0.61389	-0.467357	10	-2.95247	-0.369592	0.0187301	10	-2.95247	-0.547565	0.282912	10	-2.95247	-0.150755	-0.189163	10	-2.95247	-0.467401	0.168067	10	-2.95247	-0.241643	-0.0950566	10	-2.95247	-0.130022	-0.257733	10	-2.95247	-0.516655	0.288155	10	-2.95247	-0.471749	0.218981	10	-2.95247
11	-3.01568	-0.992083	-0.125583	11	-2.93145	-0.00215087	-0.432057	11	-2.93145	-0.268145	-1.73061	11	-2.93145	-0.612212	-0.47161	11	-2.93145	-0.368285	0.014637	11	-2.93145	-0.546292	0.279698	11	-2.93145	-0.149488	-0.193579	11	-2.93145	-0.4661	0.164464	11	-2.93145	-0.240459	-0.0982466	11	-2.93145	-0.128723	-0.262114	11	-2.93145	-0.515503	0.285057	11	-2.93145	-0.470527	0.2154	11	-2.93145
12	-3.00309	-0.990423	-0.138065	12	-2.91044	-0.000588786	-0.437256	12	-2.91044	-0.250555	-1.73068	12	-2.91044	-0.610359	-0.47582	12	-2.91044	-0.366843	0.0105687	12	-2.91044	-0.544887	0.276499	12	-2.91044	-0.14809	-0.197992	12	-2.91044	-0.464665	0.160885	12	-2.91044	-0.239153	-0.101422	12	-2.91044	-0.127288	-0.266492	12	-2.91044	-0.514233	0.281971	12	-2.91044	-0.469179	0.211831	12	-2.91044
13	-2.99049	-0.988606	-0.150524	13	-2.88942	0.00111929	-0.442456	13	-2.88942	-0.231322	-1.72955	13	-2.88942	-0.608334	-0.479988	13	-2.88942	-0.365266	0.00652694	13	-2.88942	-0.54335	0.273316	13	-2.88942	-0.146561	-0.202398	13	-2.88942	-0.463095	0.157331	13	-2.88942	-0.237725	-0.104582	13	-2.88942	-0.12572	-0.270865	13	-2.88942	-0.512843	0.2789	13	-2.88942	-0.467704	0.208275	13	-2.88942
14	-2.9779	-0.986633	-0.16296	14	-2.86841	0.0029726	-0.447656	14	-2.86841	-0.210453	-1.72722	14	-2.86841	-0.606137	-0.484111	14	-2.86841	-0.363555	0.00251358	14	-2.86841	-0.541683	0.270151	14	-2.86841	-0.144903	-0.206796	14	-2.86841	-0.461392	0.153805	14	-2.86841	-0.236175	-0.107724	14	-2.86841	-0.124019	-0.275231	14	-2.86841	-0.511335	0.275845	14	-2.86841	-0.466104	0.204733	14	-2.86841
15	-2.96531	-0.984503	-0.17537	15	-2.8474	0.00497034	-0.452853	15	-2.8474	-0.187958	-1.72369	15	-2.8474	-0.603768	-0.488188	15	-2.8474	-0.361711	-0.00146964	15	-2.8474	-0.539887	0.267005	15	-2.8474	-0.143115	-0.211184	15	-2.8474	-0.459557	0.150307	15	-2.8474	-0.234505	-0.110848	15	-2.8474	-0.122185	-0.279588	15	-2.8474	-0.50971	0.272807	15	-2.8474	-0.464379	0.201207	15	-2.8474
16	-2.95272	-0.982216	-0.187752	16	-2.82638	0.00711161	-0.458044	16	-2.82638	-0.163846	-1.71897	16	-2.82638	-0.601229	-0.492216	16	-2.82638	-0.359734	-0.00542096	16	-2.82638	-0.537961	0.26388	16	-2.82638	-0.141198	-0.21556	16	-2.82638	-0.457589	0.146839	16	-2.82638	-0.232714	-0.113952	16	-2.82638	-0.120219	-0.283934	16	-2.82638	-0.507968	0.269788	16	-2.82638	-0.46253	0.197699	16	-2.82638
17	-2.94013	-0.979775	-0.200105	17	-2.80537	0.00939547	-0.463228	17	-2.80537	-0.138129	-1.71305	17	-2.80537	-0.598521	-0.496193	17	-2.80537	-0.357626	-0.00933864	17	-2.80537	-0.535906	0.260777	17	-2.80537	-0.139154	-0.219923	17	-2.80537	-0.45549	0.143404	17	-2.80537	-0.230805	-0.117034	17	-2.80537	-0.118122	-0.288267	17	-2.80537	-0.50611	0.266789	17	-2.80537	-0.460559	0.19421	17	-2.80537
18	-2.92754	-0.977177	-0.212425	18	-2.78435	0.0118209	-0.468402	18	-2.78435	-0.110818	-1.70595	18	-2.78435	-0.595645	-0.500119	18	-2.78435	-0.355386	-0.0132209	18	-2.78435	-0.533725	0.257697	18	-2.78435	-0.136983	-0.224269	18	-2.78435	-0.453262	0.140001	18	-2.78435	-0.228777	-0.120093	18	-2.78435	-0.115895	-0.292586	18	-2.78435	-0.504137	0.263811	18	-2.78435	-0.458465	0.190742	18	-2.78435
19	-2.91494	-0.974425	-0.224712	19	-2.76334	0.0143869	-0.473563	19	-2.76334	-0.081924	-1.69765	19	-2.76334	-0.592602	-0.503991	19	-2.76334	-0.353018	-0.0170661	19	-2.76334	-0.531417	0.254641	19	-2.76334	-0.134687	-0.228598	19	-2.76334	-0.450904	0.136633	19	-2.76334	-0.226631	-0.123128	19	-2.76334	-0.113539	-0.296889	19	-2.76334	-0.502049	0.260856	19	-2.76334	-0.456249	0.187296	19	-2.76334
20	-2.90235	-0.971518	-0.236964	20	-2.74233	0.0170922	-0.478711	20	-2.74233	-0.051461	-1.68817	20	-2.74233	-0.589394	-0.507808	20	-2.74233	-0.35052	-0.0208726	20	-2.74233	-0.528984	0.251612	20	-2.74233	-0.132266	-0.232908	20	-2.74233	-0.448418	0.133302	20	-2.74233	-0.224369	-0.126138	20	-2.74233	-0.111055	-0.301173	20	-2.74233	-0.499848	0.257925	20	-2.74233	-0.453914	0.183873	20	-2.74233
21	-2.88976	-0.968458	-0.249178	21	-2.72131	0.0199357	-0.483841	21	-2.72131	-0.0194419	-1.67751	21	-2.72131	-0.586022	-0.511567	21	-2.72131	-0.347895	-0.0246385	21	-2.72131	-0.526426	0.248611	21	-2.72131	-0.129721	-0.237195	21	-2.72131	-0.445805	0.130008	21	-2.72131	-0.221991	-0.129121	21	-2.72131	-0.108444	-0.305436	21	-2.72131	-0.497535	0.255019	21	-2.72131	-0.451459	0.180476	21	-2.72131
22	-2.87717	-0.965244	-0.261352	22	-2.7003	0.0229162	-0.488952	22	-2.7003	0.014119	-1.66567	22	-2.7003	-0.582488	-0.515267	22	-2.7003	-0.345144	-0.0283624	22	-2.7003	-0.523745	0.245637	22	-2.7003	-0.127053	-0.24146	22	-2.7003	-0.443066	0.126753	22	-2.7003	-0.219499	-0.132076	22	-2.7003	-0.105708	-0.309677	22	-2.7003	-0.49511	0.252139	22	-2.7003	-0.448886	0.177105	22	-2.7003
23	-2.86458	-0.961876	-0.273485	23	-2.67928	0.0260323	-0.494042	23	-2.67928	0.049207	-1.65267	23	-2.67928	-0.578793	-0.518908	23	-2.67928	-0.342267	-0.0320424	23	-2.67928	-0.520943	0.242694	23	-2.67928	-0.124264	-0.245699	23	-2.67928	-0.440203	0.123539	23	-2.67928	-0.216893	-0.135002	23	-2.67928	-0.102847	-0.313895	23	-2.67928	-0.492575	0.249287	23	-2.67928	-0.446195	0.173763	23	-2.67928
24	-2.85199	-0.958357	-0.285574	24	-2.65827	0.0292826	-0.499108	24	-2.65827	0.0858065	-1.6385	24	-2.65827	-0.574939	-0.522486	24	-2.65827	-0.339266	-0.0356771	24	-2.65827	-0.518019	0.239783	24	-2.65827	-0.121355	-0.249911	24	-2.65827	-0.437216	0.120367	24	-2.65827	-0.214176	-0.137896	24	-2.65827	-0.099863	-0.318086	24	-2.65827	-0.489931	0.246464	24	-2.65827	-0.443389	0.170451	24	-2.65827
25	-2.8394	-0.954685	-0.297619	25	-2.63726	0.0326657	-0.504149	25	-2.63726	0.123901	-1.62317	25	-2.63726	-0.570928	-0.526	25	-2.63726	-0.336143	-0.0392647	25	-2.63726	-0.514976	0.236903	25	-2.63726	-0.118327	-0.254094	25	-2.63726	-0.434107	0.117238	25	-2.63726	-0.211347	-0.140759	25	-2.63726	-0.0967569	-0.322249	25	-2.63726	-0.487179	0.243672	25	-2.63726	-0.440469	0.167169	25	-2.63726
26	-2.8268	-0.950862	-0.309616	26	-2.61624	0.0361801	-0.509162	26	-2.61624	0.163475	-1.60669	26	-2.61624	-0.566761	-0.529449	26	-2.61624	-0.332899	-0.0428038	26	-2.61624	-0.511815	0.234058	26	-2.61624	-0.115182	-0.258246	26	-2.61624	-0.430878	0.114155	26	-2.61624	-0.208408	-0.143588	26	-2.61624	-0.0935302	-0.326383	26	-2.61624	-0.48432	0.240911	26	-2.61624	-0.437434	0.163921	26	-2.61624
27	-2.81421	-0.946888	-0.321564	27	-2.59523	0.0398242	-0.514144	27	-2.59523	0.20451	-1.58906	27	-2.59523	-0.56244	-0.532832	27	-2.59523	-0.329534	-0.0462927	27	-2.59523	-0.508538	0.231248	27	-2.59523	-0.11192	-0.262365	27	-2.59523	-0.427529	0.111117	27	-2.59523	-0.205361	-0.146383	27	-2.59523	-0.0901844	-0.330485	27	-2.59523	-0.481355	0.238183	27	-2.59523	-0.434288	0.160706	27	-2.59523
28	-2.80162	-0.942764	-0.333461	28	-2.57421	0.0435966	-0.519094	28	-2.57421	0.246987	-1.5703	28	-2.57421	-0.557967	-0.536147	28	-2.57421	-0.326052	-0.0497299	28	-2.57421	-0.505145	0.228474	28	-2.57421	-0.108544	-0.26645	28	-2.57421	-0.424063	0.108127	28	-2.57421	-0.202207	-0.149143	28	-2.57421	-0.086721	-0.334554	28	-2.57421	-0.478286	0.235489	28	-2.57421	-0.431031	0.157527	28	-2.57421
29	-2.78903	-0.938491	-0.345305	29	-2.5532	0.0474954	-0.52401	29	-2.5532	0.290889	-1.55041	29	-2.5532	-0.553344	-0.539391	29	-2.5532	-0.322452	-0.0531139	29	-2.5532	-0.501638	0.225738	29	-2.5532	-0.105054	-0.270498	29	-2.5532	-0.42048	0.105185	29	-2.5532	-0.198946	-0.151865	29	-2.5532	-0.0831414	-0.338588	29	-2.5532	-0.475114	0.232829	29	-2.5532	-0.427665	0.154385	29	-2.5532
30	-2.77644	-0.934068	-0.357094	30	-2.53219	0.0515189	-0.528888	30	-2.53219	0.336196	-1.5294	30	-2.53219	-0.548573	-0.542565	30	-2.53219	-0.318738	-0.0564432	30	-2.53219	-0.498019	0.223041	30	-2.53219	-0.101453	-0.274509	30	-2.53219	-0.416783	0.102294	30	-2.53219	-0.195582	-0.154549	30	-2.53219	-0.0794473	-0.342585	30	-2.53219	-0.471841	0.230206	30	-2.53219	-0.424192	0.151281	30	-2.53219
31	-2.76385	-0.929498	-0.368827	31	-2.51117	0.0556654	-0.533728	31	-2.51117	0.382887	-1.50728	31	-2.51117	-0.543656	-0.545666	31	-2.51117	-0.31491	-0.0597163	31	-2.51117	-0.494289	0.220383	31	-2.51117	-0.097742	-0.278479	31	-2.51117	-0.412973	0.0994545	31	-2.51117	-0.192115	-0.157194	31	-2.51117	-0.0756403	-0.346544	31	-2.51117	-0.468467	0.227621	31	-2.51117	-0.420612	0.148216	31	-2.51117
32	-2.75125	-0.92478	-0.380501	32	-2.49016	0.0599331	-0.538527	32	-2.49016	0.430943	-1.48406	32	-2.49016	-0.538595	-0.548694	32	-2.49016	-0.31097	-0.0629318	32	-2.49016	-0.490451	0.217767	32	-2.49016	-0.0939224	-0.282408	32	-2.49016	-0.409051	0.0966674	32	-2.49016	-0.188546	-0.159798	32	-2.49016	-0.0717221	-0.350462	32	-2.49016	-0.464995	0.225074	32	-2.49016	-0.416927	0.145193	32	-2.49016
33	-2.73866	-0.919916	-0.392115	33	-2.46914	0.0643201	-0.543282	33	-2.46914	0.480341	-1.45975	33	-2.46914	-0.533394	-0.551646	33	-2.46914	-0.30692	-0.0660883	33	-2.46914	-0.486505	0.215193	33	-2.46914	-0.089996	-0.286293	33	-2.46914	-0.40502	0.0939341	33	-2.46914	-0.184878	-0.16236	33	-2.46914	-0.0676943	-0.354338	33	-2.46914	-0.461426	0.222567	33	-2.46914	-0.41314	0.142212	33	-2.46914
34	-2.72607	-0.914906	-0.403667	34	-2.44813	0.0688244	-0.547992	34	-2.44813	0.531061	-1.43436	34	-2.44813	-0.528053	-0.554522	34	-2.44813	-0.302762	-0.0691843	34	-2.44813	-0.482454	0.212663	34	-2.44813	-0.0859647	-0.290134	34	-2.44813	-0.400881	0.091256	34	-2.44813	-0.181112	-0.16488	34	-2.44813	-0.0635588	-0.35817	34	-2.44813	-0.457762	0.220101	34	-2.44813	-0.409251	0.139274	34	-2.44813
35	-2.71348	-0.909751	-0.415155	35	-2.42712	0.073444	-0.552655	35	-2.42712	0.58308	-1.40791	35	-2.42712	-0.522575	-0.557319	35	-2.42712	-0.298497	-0.0722185	35	-2.42712	-0.478298	0.210177	35	-2.42712	-0.08183	-0.293927	35	-2.42712	-0.396636	0.0886341	35	-2.42712	-0.177249	-0.167356	35	-2.42712	-0.0593174	-0.361956	35	-2.42712	-0.454004	0.217677	35	-2.42712	-0.405263	0.136382	35	-2.42712
36	-2.70089	-0.904451	-0.426577	36	-2.4061	0.0781769	-0.557268	36	-2.4061	0.636374	-1.38039	36	-2.4061	-0.516963	-0.560038	36	-2.4061	-0.294128	-0.0751896	36	-2.4061	-0.474041	0.207737	36	-2.4061	-0.077594	-0.297672	36	-2.4061	-0.392287	0.0860697	36	-2.4061	-0.173291	-0.169787	36	-2.4061	-0.054972	-0.365696	36	-2.4061	-0.450153	0.215295	36	-2.4061	-0.401177	0.133535	36	-2.4061
37	-2.6883	-0.899009	-0.437931	37	-2.38509	0.0830211	-0.56183	37	-2.38509	0.690921	-1.35183	37	-2.38509	-0.511219	-0.562677	37	-2.38509	-0.289656	-0.0780962	37	-2.38509	-0.469684	0.205344	37	-2.38509	-0.0732584	-0.301367	37	-2.38509	-0.387836	0.0835639	37	-2.38509	-0.169241	-0.172171	37	-2.38509	-0.0505245	-0.369386	37	-2.38509	-0.446212	0.212958	37	-2.38509	-0.396995	0.130737	37	-2.38509
38	-2.67571	-0.893423	-0.449216	38	-2.36407	0.0879743	-0.566339	38	-2.36407	0.746696	-1.32224	38	-2.36407	-0.505346	-0.565235	38	-2.36407	-0.285083	-0.0809371	38	-2.36407	-0.465229	0.202998	38	-2.36407	-0.0688253	-0.305011	38	-2.36407	-0.383284	0.0811177	38	-2.36407	-0.165099	-0.174509	38	-2.36407	-0.0459769	-0.373026	38	-2.36407	-0.442183	0.210666	38	-2.36407	-0.392718	0.127987	38	-2.36407
39	-2.66311	-0.887696	-0.46043	39	-2.34306	0.0930344	-0.570792	39	-2.34306	0.803674	-1.29163	39	-2.34306	-0.499346	-0.567709	39	-2.34306	-0.280412	-0.083711	39	-2.34306	-0.460678	0.200701	39	-2.34306	-0.0642964	-0.308601	39	-2.34306	-0.378635	0.0787323	39	-2.34306	-0.160868	-0.176798	39	-2.34306	-0.0413311	-0.376614	39	-2.34306	-0.438066	0.20842	39	-2.34306	-0.38835	0.125286	39	-2.34306
40	-2.65052	-0.881829	-0.47157	40	-2.32205	0.0981991	-0.575187	40	-2.32205	0.861831	-1.26002	40	-2.32205	-0.493221	-0.570101	40	-2.32205	-0.275644	-0.0864167	40	-2.32205	-0.456033	0.198455	40	-2.32205	-0.0596739	-0.312136	40	-2.32205	-0.373889	0.0764086	40	-2.32205	-0.156549	-0.179039	40	-2.32205	-0.0365892	-0.380149	40	-2.32205	-0.433864	0.20622	40	-2.32205	-0.383891	0.122637	40	-2.32205
41	-2.63793	-0.875821	-0.482636	41	-2.30103	0.103466	-0.579524	41	-2.30103	0.921141	-1.22742	41	-2.30103	-0.486976	-0.572407	41	-2.30103	-0.270781	-0.089053	41	-2.30103	-0.451295	0.196259	41	-2.30103	-0.0549598	-0.315614	41	-2.30103	-0.369049	0.0741478	41	-2.30103	-0.152145	-0.181229	41	-2.30103	-0.0317534	-0.383628	41	-2.30103	-0.429579	0.204069	41	-2.30103	-0.379343	0.12004	41	-2.30103
42	-2.62534	-0.869675	-0.493626	42	-2.28002	0.108833	-0.583798	42	-2.28002	0.981577	-1.19383	42	-2.28002	-0.480612	-0.574628	42	-2.28002	-0.265826	-0.0916187	42	-2.28002	-0.446468	0.194114	42	-2.28002	-0.0501561	-0.319034	42	-2.28002	-0.364117	0.0719509	42	-2.28002	-0.147657	-0.183368	42	-2.28002	-0.0268257	-0.38705	42	-2.28002	-0.425213	0.201967	42	-2.28002	-0.37471	0.117497	42	-2.28002
43	-2.61275	-0.86339	-0.504537	43	-2.259	0.114298	-0.58801	43	-2.259	1.04311	-1.15929	43	-2.259	-0.474132	-0.576763	43	-2.259	-0.260781	-0.0941127	43	-2.259	-0.441552	0.192023	43	-2.259	-0.045265	-0.322395	43	-2.259	-0.359095	0.0698188	43	-2.259	-0.143088	-0.185455	43	-2.259	-0.0218083	-0.390414	43	-2.259	-0.420767	0.199915	43	-2.259	-0.369992	0.115008	43	-2.259
44	-2.60016	-0.856969	-0.515368	44	-2.23799	0.119858	-0.592157	44	-2.23799	1.10572	-1.1238	44	-2.23799	-0.467539	-0.57881	44	-2.23799	-0.255648	-0.0965339	44	-2.23799	-0.436551	0.189985	44	-2.23799	-0.0402887	-0.325695	44	-2.23799	-0.353986	0.0677523	44	-2.23799	-0.138438	-0.187488	44	-2.23799	-0.0167035	-0.393718	44	-2.23799	-0.416244	0.197914	44	-2.23799	-0.365191	0.112575	44	-2.23799
45	-2.58756	-0.850412	-0.526117	45	-2.21698	0.125511	-0.596237	45	-2.21698	1.16938	-1.08738	45	-2.21698	-0.460836	-0.580768	45	-2.21698	-0.25043	-0.0988812	45	-2.21698	-0.431467	0.188002	45	-2.21698	-0.0352293	-0.328932	45	-2.21698	-0.348792	0.0657526	45	-2.21698	-0.133712	-0.189468	45	-2.21698	-0.0115134	-0.396962	45	-2.21698	-0.411645	0.195964	45	-2.21698	-0.360311	0.110199	45	-2.21698
46	-2.57497	-0.84372	-0.536783	46	-2.19596	0.131254	-0.600248	46	-2.19596	1.23405	-1.05004	46	-2.19596	-0.454026	-0.582637	46	-2.19596	-0.245128	-0.101154	46	-2.19596	-0.426301	0.186074	46	-2.19596	-0.030089	-0.332106	46	-2.19596	-0.343514	0.0638204	46	-2.19596	-0.128909	-0.191394	46	-2.19596	-0.00624046	-0.400142	46	-2.19596	-0.406972	0.194068	46	-2.19596	-0.355353	0.10788	46	-2.19596
47	-2.56238	-0.836895	-0.547364	47	-2.17495	0.137085	-0.604189	47	-2.17495	1.2997	-1.01181	47	-2.17495	-0.447112	-0.584416	47	-2.17495	-0.239744	-0.10335	47	-2.17495	-0.421057	0.184203	47	-2.17495	-0.0248702	-0.335214	47	-2.17495	-0.338156	0.0619566	47	-2.17495	-0.124033	-0.193263	47	-2.17495	-0.000886909	-0.403258	47	-2.17495	-0.402229	0.192224	47	-2.17495	-0.350318	0.10562	47	-2.17495
48	-2.54979	-0.829936	-0.557858	48	-2.15393	0.143002	-0.608057	48	-2.15393	1.36632	-0.97269	48	-2.15393	-0.440097	-0.586103	48	-2.15393	-0.234283	-0.10547	48	-2.15393	-0.415735	0.182389	48	-2.15393	-0.0195752	-0.338255	48	-2.15393	-0.33272	0.060162	48	-2.15393	-0.119087	-0.195076	48	-2.15393	0.00454486	-0.406309	48	-2.15393	-0.397415	0.190435	48	-2.15393	-0.345211	0.10342	48	-2.15393
49	-2.5372	-0.822846	-0.568264	49	-2.13292	0.149	-0.611852	49	-2.13292	1.43387	-0.932709	49	-2.13292	-0.432984	-0.5877	49	-2.13292	-0.228745	-0.107511	49	-2.13292	-0.41034	0.180633	49	-2.13292	-0.0142062	-0.341229	49	-2.13292	-0.327207	0.0584374	49	-2.13292	-0.11407	-0.196832	49	-2.13292	0.0100525	-0.409294	49	-2.13292	-0.392535	0.1887	49	-2.13292	-0.340032	0.101281	49	-2.13292
50	-2.52461	-0.815626	-0.57858	50	-2.11191	0.155079	-0.615571	50	-2.11191	1.50232	-0.891881	50	-2.11191	-0.425776	-0.589203	50	-2.11191	-0.223133	-0.109475	50	-2.11191	-0.404872	0.178935	50	-2.11191	-0.00876567	-0.344133	50	-2.11191	-0.321622	0.0567836	50	-2.11191	-0.108988	-0.19853	50	-2.11191	0.0156335	-0.41221	50	-2.11191	-0.38759	0.187022	50	-2.11191	-0.334784	0.0992034	50	-2.11191
51	-2.51201	-0.808276	-0.588803	51	-2.09089	0.161235	-0.619213	51	-2.09089	1.57164	-0.850225	51	-2.09089	-0.418476	-0.590614	51	-2.09089	-0.21745	-0.111358	51	-2.09089	-0.399336	0.177297	51	-2.09089	-0.00325601	-0.346966	51	-2.09089	-0.315965	0.0552013	51	-2.09089	-0.10384	-0.200169	51	-2.09089	0.0212854	-0.415057	51	-2.09089	-0.382582	0.1854	51	-2.09089	-0.329469	0.0971885	51	-2.09089
52	-2.49942	-0.800798	-0.598934	52	-2.06988	0.167466	-0.622776	52	-2.06988	1.6418	-0.807758	52	-2.06988	-0.411089	-0.591931	52	-2.06988	-0.211698	-0.113161	52	-2.06988	-0.393732	0.175719	52	-2.06988	0.00232036	-0.349728	52	-2.06988	-0.31024	0.0536911	52	-2.06988	-0.0986304	-0.201749	52	-2.06988	0.0270057	-0.417833	52	-2.06988	-0.377513	0.183835	52	-2.06988	-0.32409	0.0952371	52	-2.06988
53	-2.48683	-0.793194	-0.60897	53	-2.04886	0.173768	-0.626258	53	-2.04886	1.71276	-0.7645	53	-2.04886	-0.403616	-0.593153	53	-2.04886	-0.20588	-0.114883	53	-2.04886	-0.388063	0.174202	53	-2.04886	0.00796098	-0.352416	53	-2.04886	-0.304448	0.0522539	53	-2.04886	-0.0933606	-0.203268	53	-2.04886	0.032792	-0.420537	53	-2.04886	-0.372386	0.182328	53	-2.04886	-0.318649	0.0933501	53	-2.04886
54	-2.47424	-0.785463	-0.618909	54	-2.02785	0.180139	-0.629659	54	-2.02785	1.7845	-0.72047	54	-2.02785	-0.396061	-0.594281	54	-2.02785	-0.199998	-0.116523	54	-2.02785	-0.382332	0.172747	54	-2.02785	0.0136633	-0.35503	54	-2.02785	-0.298594	0.0508901	54	-2.02785	-0.0880331	-0.204727	54	-2.02785	0.0386416	-0.423168	54	-2.02785	-0.367202	0.18088	54	-2.02785	-0.313148	0.0915283	54	-2.02785
55	-2.46165	-0.777608	-0.628749	55	-2.00684	0.186577	-0.632977	55	-2.00684	1.85699	-0.675686	55	-2.00684	-0.388428	-0.595314	55	-2.00684	-0.194055	-0.11808	55	-2.00684	-0.376542	0.171354	55	-2.00684	0.019425	-0.357569	55	-2.00684	-0.292679	0.0496005	55	-2.00684	-0.0826502	-0.206124	55	-2.00684	0.044552	-0.425725	55	-2.00684	-0.361965	0.179491	55	-2.00684	-0.307591	0.0897725	55	-2.00684
56	-2.44906	-0.76963	-0.638491	56	-1.98582	0.193077	-0.636209	56	-1.98582	1.93019	-0.63017	56	-1.98582	-0.380719	-0.596251	56	-1.98582	-0.188054	-0.119554	56	-1.98582	-0.370695	0.170023	56	-1.98582	0.0252433	-0.360031	56	-1.98582	-0.286705	0.0483855	56	-1.98582	-0.0772144	-0.207459	56	-1.98582	0.0505205	-0.428207	56	-1.98582	-0.356677	0.178162	56	-1.98582	-0.301978	0.0880836	56	-1.98582
57	-2.43647	-0.761529	-0.648131	57	-1.96481	0.199639	-0.639355	57	-1.96481	2.00408	-0.58394	57	-1.96481	-0.372939	-0.597091	57	-1.96481	-0.181996	-0.120943	57	-1.96481	-0.364794	0.168756	57	-1.96481	0.0311157	-0.362415	57	-1.96481	-0.280676	0.0472458	57	-1.96481	-0.071728	-0.208731	57	-1.96481	0.0565446	-0.430612	57	-1.96481	-0.351339	0.176893	57	-1.96481	-0.296314	0.0864621	57	-1.96481
58	-2.42387	-0.753308	-0.657668	58	-1.94379	0.206258	-0.642414	58	-1.94379	2.07861	-0.537018	58	-1.94379	-0.365091	-0.597835	58	-1.94379	-0.175886	-0.122248	58	-1.94379	-0.35884	0.167553	58	-1.94379	0.0370397	-0.364721	58	-1.94379	-0.274594	0.0461817	58	-1.94379	-0.0661935	-0.20994	58	-1.94379	0.0626215	-0.43294	58	-1.94379	-0.345954	0.175686	58	-1.94379	-0.290599	0.0849089	58	-1.94379
59	-2.41128	-0.744968	-0.667101	59	-1.92278	0.212931	-0.645383	59	-1.92278	2.15375	-0.489424	59	-1.92278	-0.357178	-0.598482	59	-1.92278	-0.169725	-0.123468	59	-1.92278	-0.352838	0.166415	59	-1.92278	0.0430125	-0.366947	59	-1.92278	-0.268461	0.0451938	59	-1.92278	-0.0606132	-0.211085	59	-1.92278	0.0687486	-0.435189	59	-1.92278	-0.340525	0.174539	59	-1.92278	-0.284838	0.0834247	59	-1.92278
60	-2.39869	-0.736509	-0.676428	60	-1.90177	0.219656	-0.648262	60	-1.90177	2.22948	-0.441178	60	-1.90177	-0.349203	-0.599032	60	-1.90177	-0.163516	-0.124602	60	-1.90177	-0.346789	0.165341	60	-1.90177	0.0490317	-0.369092	60	-1.90177	-0.262282	0.0442826	60	-1.90177	-0.0549898	-0.212166	60	-1.90177	0.0749232	-0.437358	60	-1.90177	-0.335053	0.173455	60	-1.90177	-0.279031	0.0820101	60	-1.90177
61	-2.3861	-0.727933	-0.685648	61	-1.88075	0.22643	-0.651049	61	-1.88075	2.30576	-0.392304	61	-1.88075	-0.341171	-0.599485	61	-1.88075	-0.157263	-0.12565	61	-1.88075	-0.340696	0.164333	61	-1.88075	0.0550945	-0.371156	61	-1.88075	-0.256057	0.0434483	61	-1.88075	-0.0493255	-0.213182	61	-1.88075	0.0811425	-0.439448	61	-1.88075	-0.329542	0.172434	61	-1.88075	-0.273183	0.0806657	61	-1.88075
62	-2.37351	-0.719243	-0.694759	62	-1.85974	0.23325	-0.653744	62	-1.85974	2.38255	-0.342821	62	-1.85974	-0.333084	-0.59984	62	-1.85974	-0.150967	-0.126611	62	-1.85974	-0.334562	0.163391	62	-1.85974	0.0611982	-0.373137	62	-1.85974	-0.24979	0.0426915	62	-1.85974	-0.0436231	-0.214132	62	-1.85974	0.0874038	-0.441455	62	-1.85974	-0.323994	0.171475	62	-1.85974	-0.267295	0.0793921	62	-1.85974
63	-2.36092	-0.710438	-0.70376	63	-1.83872	0.240113	-0.656344	63	-1.83872	2.45983	-0.292752	63	-1.83872	-0.324947	-0.600097	63	-1.83872	-0.144632	-0.127485	63	-1.83872	-0.32839	0.162516	63	-1.83872	0.0673402	-0.375035	63	-1.83872	-0.243484	0.0420124	63	-1.83872	-0.0378849	-0.215017	63	-1.83872	0.0937044	-0.443381	63	-1.83872	-0.318411	0.17058	63	-1.83872	-0.261371	0.0781899	63	-1.83872
64	-2.34832	-0.70152	-0.71265	64	-1.81771	0.247015	-0.658849	64	-1.81771	2.53755	-0.242119	64	-1.81771	-0.316763	-0.600256	64	-1.81771	-0.13826	-0.128271	64	-1.81771	-0.322182	0.161707	64	-1.81771	0.0735177	-0.376848	64	-1.81771	-0.237142	0.0414113	64	-1.81771	-0.0321134	-0.215836	64	-1.81771	0.100041	-0.445223	64	-1.81771	-0.312796	0.169748	64	-1.81771	-0.255412	0.0770596	64	-1.81771
65	-2.33573	-0.692491	-0.721426	65	-1.7967	0.253954	-0.661258	65	-1.7967	2.61568	-0.190944	65	-1.7967	-0.308535	-0.600317	65	-1.7967	-0.131854	-0.128969	65	-1.7967	-0.315941	0.160965	65	-1.7967	0.079728	-0.378577	65	-1.7967	-0.230766	0.0408885	65	-1.7967	-0.0263114	-0.216589	65	-1.7967	0.106412	-0.446981	65	-1.7967	-0.307151	0.168981	65	-1.7967	-0.249421	0.0760017	65	-1.7967
66	-2.32314	-0.683353	-0.730088	66	-1.77568	0.260926	-0.66357	66	-1.77568	2.69419	-0.13925	66	-1.77568	-0.300268	-0.60028	66	-1.77568	-0.125417	-0.12958	66	-1.77568	-0.309669	0.16029	66	-1.77568	0.0859684	-0.380219	66	-1.77568	-0.224359	0.0404442	66	-1.77568	-0.0204812	-0.217275	66	-1.77568	0.112814	-0.448655	66	-1.77568	-0.301479	0.168278	66	-1.77568	-0.243402	0.0750167	66	-1.77568
67	-2.31055	-0.674106	-0.738635	67	-1.75467	0.267929	-0.665783	67	-1.75467	2.77305	-0.0870598	67	-1.75467	-0.291964	-0.600146	67	-1.75467	-0.118952	-0.130101	67	-1.75467	-0.303371	0.159683	67	-1.75467	0.0922361	-0.381775	67	-1.75467	-0.217924	0.0400786	67	-1.75467	-0.0146256	-0.217894	67	-1.75467	0.119243	-0.450243	67	-1.75467	-0.295782	0.16764	67	-1.75467	-0.237356	0.074105	67	-1.75467
68	-2.29796	-0.664752	-0.747064	68	-1.73365	0.274959	-0.667897	68	-1.73365	2.85221	-0.0343963	68	-1.73365	-0.283628	-0.599913	68	-1.73365	-0.112462	-0.130535	68	-1.73365	-0.297047	0.159144	68	-1.73365	0.0985283	-0.383244	68	-1.73365	-0.211464	0.0397919	68	-1.73365	-0.00874696	-0.218445	68	-1.73365	0.125698	-0.451745	68	-1.73365	-0.290062	0.167067	68	-1.73365	-0.231286	0.073267	68	-1.73365
69	-2.28537	-0.655293	-0.755375	69	-1.71264	0.282014	-0.66991	69	-1.71264	2.93165	0.0187172	69	-1.71264	-0.275263	-0.599583	69	-1.71264	-0.105949	-0.130879	69	-1.71264	-0.290702	0.158674	69	-1.71264	0.104842	-0.384624	69	-1.71264	-0.204981	0.0395842	69	-1.71264	-0.00284803	-0.218929	69	-1.71264	0.132175	-0.45316	69	-1.71264	-0.284323	0.16656	69	-1.71264	-0.225196	0.0725031	69	-1.71264
70	-2.27278	-0.64573	-0.763566	70	-1.69163	0.28909	-0.671822	70	-1.69163	3.01133	0.0722572	70	-1.69163	-0.266872	-0.599155	70	-1.69163	-0.0994169	-0.131134	70	-1.69163	-0.284338	0.158271	70	-1.69163	0.111175	-0.385917	70	-1.69163	-0.198479	0.0394556	70	-1.69163	0.00306863	-0.219345	70	-1.69163	0.138671	-0.454488	70	-1.69163	-0.278566	0.166118	70	-1.69163	-0.219087	0.0718136	70	-1.69163
71	-2.26018	-0.636065	-0.771636	71	-1.67061	0.296184	-0.673632	71	-1.67061	3.09121	0.1262	71	-1.67061	-0.258461	-0.598629	71	-1.67061	-0.0928679	-0.1313	71	-1.67061	-0.277957	0.157938	71	-1.67061	0.117524	-0.38712	71	-1.67061	-0.191961	0.0394062	71	-1.67061	0.00900041	-0.219693	71	-1.67061	0.145184	-0.455728	71	-1.67061	-0.272795	0.165742	71	-1.67061	-0.212962	0.0711989	71	-1.67061
72	-2.24759	-0.626298	-0.779583	72	-1.6496	0.303293	-0.67534	72	-1.6496	3.17125	0.180522	72	-1.6496	-0.250031	-0.598007	72	-1.6496	-0.0863051	-0.131377	72	-1.6496	-0.271563	0.157673	72	-1.6496	0.123887	-0.388233	72	-1.6496	-0.185428	0.0394359	72	-1.6496	0.0149447	-0.219973	72	-1.6496	0.151711	-0.456879	72	-1.6496	-0.267012	0.165431	72	-1.6496	-0.206825	0.0706592	72	-1.6496
73	-2.235	-0.616433	-0.787407	73	-1.62858	0.310413	-0.676944	73	-1.62858	3.25144	0.235199	73	-1.62858	-0.241588	-0.597287	73	-1.62858	-0.0797314	-0.131364	73	-1.62858	-0.265158	0.157477	73	-1.62858	0.13026	-0.389257	73	-1.62858	-0.178885	0.0395448	73	-1.62858	0.0208988	-0.220185	73	-1.62858	0.158249	-0.457941	73	-1.62858	-0.261219	0.165187	73	-1.62858	-0.200677	0.0701946	73	-1.62858
74	-2.22241	-0.60647	-0.795107	74	-1.60757	0.317543	-0.678443	74	-1.60757	3.33172	0.290207	74	-1.60757	-0.233134	-0.596471	74	-1.60757	-0.0731497	-0.131262	74	-1.60757	-0.258746	0.15735	74	-1.60757	0.136641	-0.39019	74	-1.60757	-0.172334	0.0397328	74	-1.60757	0.0268602	-0.220329	74	-1.60757	0.164795	-0.458913	74	-1.60757	-0.255419	0.165009	74	-1.60757	-0.194522	0.0698056	74	-1.60757
75	-2.20982	-0.59641	-0.80268	75	-1.58656	0.324678	-0.679837	75	-1.58656	3.41206	0.345522	75	-1.58656	-0.224674	-0.595558	75	-1.58656	-0.0665629	-0.131071	75	-1.58656	-0.252329	0.157292	75	-1.58656	0.143027	-0.391032	75	-1.58656	-0.165778	0.0399998	75	-1.58656	0.0328262	-0.220404	75	-1.58656	0.171345	-0.459795	75	-1.58656	-0.249614	0.164897	75	-1.58656	-0.188362	0.0694921	75	-1.58656
76	-2.19723	-0.586256	-0.810126	76	-1.56554	0.331815	-0.681126	76	-1.56554	3.49242	0.401119	76	-1.56554	-0.216211	-0.594549	76	-1.56554	-0.0599739	-0.130791	76	-1.56554	-0.245909	0.157303	76	-1.56554	0.149415	-0.391782	76	-1.56554	-0.159219	0.0403457	76	-1.56554	0.0387942	-0.22041	76	-1.56554	0.177898	-0.460587	76	-1.56554	-0.243808	0.164852	76	-1.56554	-0.1822	0.0692544	76	-1.56554
77	-2.18463	-0.576009	-0.817443	77	-1.54453	0.338951	-0.682309	77	-1.54453	3.57278	0.456974	77	-1.54453	-0.207749	-0.593445	77	-1.54453	-0.0533857	-0.130422	77	-1.54453	-0.23949	0.157383	77	-1.54453	0.155802	-0.392441	77	-1.54453	-0.152662	0.0407704	77	-1.54453	0.0447615	-0.220349	77	-1.54453	0.18445	-0.461288	77	-1.54453	-0.238002	0.164872	77	-1.54453	-0.176039	0.0690926	77	-1.54453
78	-2.17204	-0.565671	-0.824631	78	-1.52351	0.346084	-0.683385	78	-1.52351	3.6531	0.513061	78	-1.52351	-0.199292	-0.592247	78	-1.52351	-0.046801	-0.129964	78	-1.52351	-0.233075	0.157532	78	-1.52351	0.162186	-0.393008	78	-1.52351	-0.146107	0.0412737	78	-1.52351	0.0507255	-0.220218	78	-1.52351	0.190999	-0.461899	78	-1.52351	-0.232199	0.164959	78	-1.52351	-0.169881	0.0690067	78	-1.52351
79	-2.15945	-0.555243	-0.831688	79	-1.5025	0.353209	-0.684354	79	-1.5025	3.73333	0.569357	79	-1.5025	-0.190843	-0.590953	79	-1.5025	-0.040223	-0.129417	79	-1.5025	-0.226666	0.15775	79	-1.5025	0.168563	-0.393483	79	-1.5025	-0.13956	0.0418553	79	-1.5025	0.0566836	-0.22002	79	-1.5025	0.197541	-0.462417	79	-1.5025	-0.226402	0.165113	79	-1.5025	-0.16373	0.0689967	79	-1.5025
80	-2.14686	-0.544727	-0.838613	80	-1.48149	0.360324	-0.685215	80	-1.48149	3.81345	0.625837	80	-1.48149	-0.182406	-0.589566	80	-1.48149	-0.0336544	-0.128782	80	-1.48149	-0.220266	0.158036	80	-1.48149	0.174931	-0.393865	80	-1.48149	-0.133022	0.042515	80	-1.48149	0.0626332	-0.219753	80	-1.48149	0.204073	-0.462845	80	-1.48149	-0.220614	0.165332	80	-1.48149	-0.157587	0.0690627	80	-1.48149
81	-2.13427	-0.534125	-0.845406	81	-1.46047	0.367426	-0.685969	81	-1.46047	3.89342	0.682475	81	-1.46047	-0.173985	-0.588086	81	-1.46047	-0.0270981	-0.128059	81	-1.46047	-0.213879	0.158392	81	-1.46047	0.181287	-0.394155	81	-1.46047	-0.126496	0.0432526	81	-1.46047	0.0685715	-0.219418	81	-1.46047	0.210594	-0.46318	81	-1.46047	-0.214836	0.165618	81	-1.46047	-0.151456	0.0692047	81	-1.46047
82	-2.12168	-0.523438	-0.852064	82	-1.43946	0.374511	-0.686614	82	-1.43946	3.9732	0.739246	82	-1.43946	-0.165583	-0.586513	82	-1.43946	-0.0205571	-0.127248	82	-1.43946	-0.207506	0.158816	82	-1.43946	0.187629	-0.394352	82	-1.43946	-0.119985	0.0440675	82	-1.43946	0.0744961	-0.219015	82	-1.43946	0.217099	-0.463424	82	-1.43946	-0.209072	0.165969	82	-1.43946	-0.145339	0.0694226	82	-1.43946
83	-2.10909	-0.512668	-0.858587	83	-1.41844	0.381577	-0.68715	83	-1.41844	4.05277	0.796125	83	-1.41844	-0.157205	-0.584848	83	-1.41844	-0.0140342	-0.12635	83	-1.41844	-0.201151	0.159308	83	-1.41844	0.193953	-0.394456	83	-1.41844	-0.113493	0.0449597	83	-1.41844	0.0804042	-0.218544	83	-1.41844	0.223586	-0.463576	83	-1.41844	-0.203324	0.166387	83	-1.41844	-0.139238	0.0697162	83	-1.41844
84	-2.09649	-0.501816	-0.864974	84	-1.39743	0.38862	-0.687578	84	-1.39743	4.13207	0.853088	84	-1.39743	-0.148854	-0.583092	84	-1.39743	-0.00753233	-0.125365	84	-1.39743	-0.194816	0.159868	84	-1.39743	0.200256	-0.394467	84	-1.39743	-0.107021	0.0459285	84	-1.39743	0.0862933	-0.218006	84	-1.39743	0.230052	-0.463635	84	-1.39743	-0.197594	0.16687	84	-1.39743	-0.133158	0.0700855	84	-1.39743
85	-2.0839	-0.490885	-0.871224	85	-1.37642	0.395637	-0.687897	85	-1.37642	4.21108	0.910109	85	-1.37642	-0.140534	-0.581245	85	-1.37642	-0.00105434	-0.124293	85	-1.37642	-0.188505	0.160497	85	-1.37642	0.206536	-0.394386	85	-1.37642	-0.100573	0.0469736	85	-1.37642	0.0921607	-0.2174	85	-1.37642	0.236495	-0.463603	85	-1.37642	-0.191885	0.167418	85	-1.37642	-0.1271	0.0705302	85	-1.37642
86	-2.07131	-0.479877	-0.877336	86	-1.3554	0.402625	-0.688106	86	-1.3554	4.28977	0.967163	86	-1.3554	-0.132248	-0.579309	86	-1.3554	0.00539691	-0.123134	86	-1.3554	-0.182219	0.161193	86	-1.3554	0.212791	-0.394211	86	-1.3554	-0.0941516	0.0480946	86	-1.3554	0.098004	-0.216727	86	-1.3554	0.24291	-0.463478	86	-1.3554	-0.1862	0.168032	86	-1.3554	-0.121067	0.0710503	86	-1.3554
87	-2.05872	-0.468792	-0.883309	87	-1.33439	0.409581	-0.688207	87	-1.33439	4.3681	1.02423	87	-1.33439	-0.124	-0.577285	87	-1.33439	0.0118186	-0.121891	87	-1.33439	-0.175963	0.161956	87	-1.33439	0.219016	-0.393944	87	-1.33439	-0.0877598	0.0492908	87	-1.33439	0.10382	-0.215988	87	-1.33439	0.249297	-0.463262	87	-1.33439	-0.180541	0.168711	87	-1.33439	-0.115061	0.0716454	87	-1.33439
88	-2.04613	-0.457633	-0.889141	88	-1.31337	0.416502	-0.688198	88	-1.31337	4.44603	1.08127	88	-1.31337	-0.115793	-0.575172	88	-1.31337	0.0182078	-0.120562	88	-1.31337	-0.169738	0.162786	88	-1.31337	0.225211	-0.393585	88	-1.31337	-0.0814002	0.0505619	88	-1.31337	0.109607	-0.215181	88	-1.31337	0.255651	-0.462953	88	-1.31337	-0.174911	0.169454	88	-1.31337	-0.109086	0.0723154	88	-1.31337
89	-2.03354	-0.446401	-0.894833	89	-1.29236	0.423385	-0.688079	89	-1.29236	4.52353	1.13827	89	-1.29236	-0.107632	-0.572973	89	-1.29236	0.0245618	-0.119148	89	-1.29236	-0.163547	0.163683	89	-1.29236	0.231371	-0.393132	89	-1.29236	-0.0750757	0.0519073	89	-1.29236	0.115363	-0.214309	89	-1.29236	0.26197	-0.462553	89	-1.29236	-0.169311	0.170261	89	-1.29236	-0.103144	0.0730598	89	-1.29236
90	-2.02094	-0.435099	-0.900383	90	-1.27135	0.430226	-0.687852	90	-1.27135	4.60057	1.1952	90	-1.27135	-0.0995196	-0.570688	90	-1.27135	0.0308777	-0.117651	90	-1.27135	-0.157394	0.164646	90	-1.27135	0.237494	-0.392588	90	-1.27135	-0.0687891	0.0533263	90	-1.27135	0.121083	-0.213371	90	-1.27135	0.268251	-0.462061	90	-1.27135	-0.163746	0.171133	90	-1.27135	-0.0972377	0.0738784	90	-1.27135
91	-2.00835	-0.423727	-0.90579	91	-1.25033	0.437023	-0.687515	91	-1.25033	4.67711	1.25205	91	-1.25033	-0.0914598	-0.568317	91	-1.25033	0.0371527	-0.116071	91	-1.25033	-0.15128	0.165675	91	-1.25033	0.243577	-0.391952	91	-1.25033	-0.0625431	0.0548183	91	-1.25033	0.126767	-0.212368	91	-1.25033	0.274492	-0.461478	91	-1.25033	-0.158216	0.172068	91	-1.25033	-0.0913694	0.0747708	91	-1.25033
92	-1.99576	-0.412289	-0.911053	92	-1.22932	0.443773	-0.68707	92	-1.22932	4.75312	1.30877	92	-1.22932	-0.083456	-0.565863	92	-1.22932	0.0433842	-0.114408	92	-1.22932	-0.145209	0.166769	92	-1.22932	0.249619	-0.391223	92	-1.22932	-0.0563405	0.0563827	92	-1.22932	0.132411	-0.2113	92	-1.22932	0.280689	-0.460804	92	-1.22932	-0.152724	0.173066	92	-1.22932	-0.0855419	0.0757367	92	-1.22932
93	-1.98317	-0.400785	-0.916172	93	-1.2083	0.450473	-0.686516	93	-1.2083	4.82856	1.36535	93	-1.2083	-0.0755118	-0.563327	93	-1.2083	0.0495693	-0.112663	93	-1.2083	-0.139183	0.167928	93	-1.2083	0.255615	-0.390404	93	-1.2083	-0.0501841	0.0580188	93	-1.2083	0.138013	-0.210167	93	-1.2083	0.286841	-0.460038	93	-1.2083	-0.147274	0.174127	93	-1.2083	-0.0797577	0.0767755	93	-1.2083
94	-1.97058	-0.389217	-0.921146	94	-1.18729	0.45712	-0.685853	94	-1.18729	4.9034	1.42176	94	-1.18729	-0.0676306	-0.560708	94	-1.18729	0.0557053	-0.110838	94	-1.18729	-0.133205	0.169152	94	-1.18729	0.261564	-0.389493	94	-1.18729	-0.0440766	0.0597258	94	-1.18729	0.143571	-0.20897	94	-1.18729	0.292943	-0.459183	94	-1.18729	-0.141867	0.17525	94	-1.18729	-0.0740194	0.0778869	94	-1.18729
95	-1.95799	-0.377588	-0.925974	95	-1.16628	0.46371	-0.685082	95	-1.16628	4.97761	1.47798	95	-1.16628	-0.0598159	-0.558009	95	-1.16628	0.0617895	-0.108932	95	-1.16628	-0.127277	0.170439	95	-1.16628	0.267462	-0.388492	95	-1.16628	-0.0380207	0.061503	95	-1.16628	0.149082	-0.20771	95	-1.16628	0.298994	-0.458237	95	-1.16628	-0.136505	0.176435	95	-1.16628	-0.0683296	0.0790703	95	-1.16628
96	-1.9454	-0.365899	-0.930655	96	-1.14526	0.470241	-0.684203	96	-1.14526	5.05116	1.53398	96	-1.14526	-0.0520713	-0.555231	96	-1.14526	0.0678191	-0.106946	96	-1.14526	-0.121402	0.171789	96	-1.14526	0.273308	-0.3874	96	-1.14526	-0.0320189	0.0633497	96	-1.14526	0.154543	-0.206388	96	-1.14526	0.30499	-0.457201	96	-1.14526	-0.131191	0.17768	96	-1.14526	-0.0626908	0.0803253	96	-1.14526
97	-1.9328	-0.354152	-0.935188	97	-1.12425	0.476711	-0.683216	97	-1.12425	5.12401	1.58974	97	-1.12425	-0.0444001	-0.552375	97	-1.12425	0.0737917	-0.104883	97	-1.12425	-0.115583	0.173202	97	-1.12425	0.279098	-0.386219	97	-1.12425	-0.0260741	0.0652649	97	-1.12425	0.159953	-0.205003	97	-1.12425	0.31093	-0.456076	97	-1.12425	-0.125928	0.178987	97	-1.12425	-0.0571054	0.0816512	97	-1.12425
98	-1.92021	-0.342349	-0.939573	98	-1.10323	0.483116	-0.682123	98	-1.10323	5.19613	1.64523	98	-1.10323	-0.0368056	-0.549442	98	-1.10323	0.0797044	-0.102742	98	-1.10323	-0.109823	0.174677	98	-1.10323	0.284831	-0.384948	98	-1.10323	-0.0201888	0.0672479	98	-1.10323	0.165308	-0.203556	98	-1.10323	0.316811	-0.454863	98	-1.10323	-0.120718	0.180354	98	-1.10323	-0.0515759	0.0830475	98	-1.10323
99	-1.90762	-0.330491	-0.943809	99	-1.08222	0.489453	-0.680922	99	-1.08222	5.26748	1.70043	99	-1.08222	-0.0292914	-0.546433	99	-1.08222	0.0855547	-0.100524	99	-1.08222	-0.104123	0.176214	99	-1.08222	0.290503	-0.383589	99	-1.08222	-0.0143656	0.0692978	99	-1.08222	0.170607	-0.202048	99	-1.08222	0.322629	-0.453561	99	-1.08222	-0.115562	0.18178	99	-1.08222	-0.0461048	0.0845136	99	-1.08222
100	-1.89503	-0.318581	-0.947896	100	-1.06121	0.49572	-0.679616	100	-1.06121	5.33805	1.75531	100	-1.06121	-0.0218606	-0.54335	100	-1.06121	0.0913401	-0.0982301	100	-1.06121	-0.0984863	0.177811	100	-1.06121	0.296111	-0.382142	100	-1.06121	-0.00860709	0.0714137	100	-1.06121	0.175847	-0.20048	100	-1.06121	0.328382	-0.452172	100	-1.06121	-0.110464	0.183265	100	-1.06121	-0.0406944	0.0860487	100	-1.06121
101	-1.88244	-0.306621	-0.951832	101	-1.04019	0.501913	-0.678204	101	-1.04019	5.40779	1.80985	101	-1.04019	-0.0145165	-0.540194	101	-1.04019	0.0970579	-0.095862	101	-1.04019	-0.0929156	0.179468	101	-1.04019	0.301655	-0.380607	101	-1.04019	-0.00291582	0.0735946	101	-1.04019	0.181026	-0.198853	101	-1.04019	0.334069	-0.450695	101	-1.04019	-0.105425	0.184808	101	-1.04019	-0.0353472	0.0876524	101	-1.04019
102	-1.86985	-0.294612	-0.955617	102	-1.01918	0.508031	-0.676688	102	-1.01918	5.47668	1.86403	102	-1.01918	-0.00726246	-0.536967	102	-1.01918	0.102706	-0.0934202	102	-1.01918	-0.0874131	0.181184	102	-1.01918	0.30713	-0.378986	102	-1.01918	0.00270572	0.0758396	102	-1.01918	0.186142	-0.197166	102	-1.01918	0.339686	-0.449133	102	-1.01918	-0.100448	0.186409	102	-1.01918	-0.0300656	0.0893237	102	-1.01918
103	-1.85725	-0.282556	-0.959251	103	-0.998165	0.51407	-0.675067	103	-0.998165	5.54468	1.91782	103	-0.998165	-0.000101608	-0.53367	103	-0.998165	0.108281	-0.090906	103	-0.998165	-0.0819813	0.182959	103	-0.998165	0.312535	-0.377278	103	-0.998165	0.00825503	0.0781476	103	-0.998165	0.191191	-0.195422	103	-0.998165	0.34523	-0.447484	103	-0.998165	-0.0955349	0.188066	103	-0.998165	-0.0248518	0.0910621	103	-0.998165
104	-1.84466	-0.270456	-0.962732	104	-0.977151	0.520028	-0.673343	104	-0.977151	5.61177	1.9712	104	-0.977151	0.00696288	-0.530305	104	-0.977151	0.113781	-0.0883204	104	-0.977151	-0.0766226	0.184791	104	-0.977151	0.317867	-0.375485	104	-0.977151	0.0137297	0.0805177	104	-0.977151	0.196173	-0.19362	104	-0.977151	0.3507	-0.445751	104	-0.977151	-0.090688	0.18978	104	-0.977151	-0.0197082	0.0928667	104	-0.977151
105	-1.83207	-0.258312	-0.966061	105	-0.956137	0.525902	-0.671516	105	-0.956137	5.67791	2.02414	105	-0.956137	0.0139279	-0.526872	105	-0.956137	0.119204	-0.0856645	105	-0.956137	-0.0713393	0.18668	105	-0.956137	0.323125	-0.373608	105	-0.956137	0.0191272	0.0829489	105	-0.956137	0.201085	-0.191761	105	-0.956137	0.356093	-0.443933	105	-0.956137	-0.0859093	0.191548	105	-0.956137	-0.014637	0.0947367	105	-0.956137
106	-1.81948	-0.246128	-0.969237	106	-0.935123	0.531689	-0.669587	106	-0.935123	5.74308	2.07663	106	-0.935123	0.0207903	-0.523374	106	-0.935123	0.124546	-0.0829395	106	-0.935123	-0.0661339	0.188626	106	-0.935123	0.328304	-0.371647	106	-0.935123	0.0244453	0.08544	106	-0.935123	0.205924	-0.189846	106	-0.935123	0.361407	-0.442032	106	-0.935123	-0.081201	0.193372	106	-0.935123	-0.00964043	0.0966713	106	-0.935123
107	-1.80689	-0.233904	-0.97226	107	-0.914109	0.537387	-0.667557	107	-0.914109	5.80724	2.12863	107	-0.914109	0.0275472	-0.519811	107	-0.914109	0.129807	-0.0801467	107	-0.914109	-0.0610085	0.190626	107	-0.914109	0.333405	-0.369604	107	-0.914109	0.0296815	0.0879899	107	-0.914109	0.210689	-0.187877	107	-0.914109	0.366639	-0.440048	107	-0.914109	-0.0765651	0.195249	107	-0.914109	-0.00472078	0.0986697	107	-0.914109
108	-1.7943	-0.221644	-0.975128	108	-0.893095	0.542994	-0.665427	108	-0.893095	5.87038	2.18012	108	-0.893095	0.0341955	-0.516187	108	-0.893095	0.134983	-0.0772872	108	-0.893095	-0.0559655	0.192681	108	-0.893095	0.338423	-0.367478	108	-0.893095	0.0348336	0.0905976	108	-0.893095	0.215377	-0.185854	108	-0.893095	0.371786	-0.437983	108	-0.893095	-0.0720037	0.197179	108	-0.893095	0.000119818	0.100731	108	-0.893095
109	-1.7817	-0.209348	-0.977841	109	-0.872081	0.548507	-0.663198	109	-0.872081	5.93245	2.23109	109	-0.872081	0.0407323	-0.512501	109	-0.872081	0.140073	-0.0743624	109	-0.872081	-0.0510071	0.194789	109	-0.872081	0.343357	-0.365272	109	-0.872081	0.0398993	0.0932618	109	-0.872081	0.219987	-0.183777	109	-0.872081	0.376848	-0.435837	109	-0.872081	-0.0675188	0.199161	109	-0.872081	0.00487923	0.102854	109	-0.872081
110	-1.76911	-0.19702	-0.9804	110	-0.851067	0.553923	-0.66087	110	-0.851067	5.99344	2.28151	110	-0.851067	0.0471547	-0.508756	110	-0.851067	0.145073	-0.0713735	110	-0.851067	-0.0461355	0.19695	110	-0.851067	0.348204	-0.362986	110	-0.851067	0.0448763	0.0959814	110	-0.851067	0.224516	-0.181648	110	-0.851067	0.38182	-0.433611	110	-0.851067	-0.0631124	0.201194	110	-0.851067	0.00955535	0.105038	110	-0.851067
111	-1.75652	-0.18466	-0.982803	111	-0.830053	0.559241	-0.658445	111	-0.830053	6.05332	2.33136	111	-0.830053	0.0534598	-0.504954	111	-0.830053	0.149982	-0.0683218	111	-0.830053	-0.0413527	0.199162	111	-0.830053	0.352963	-0.36062	111	-0.830053	0.0497625	0.0987553	111	-0.830053	0.228962	-0.179468	111	-0.830053	0.386702	-0.431307	111	-0.830053	-0.0587864	0.203278	111	-0.830053	0.0141461	0.107283	111	-0.830053
112	-1.74393	-0.17227	-0.98505	112	-0.809039	0.564457	-0.655924	112	-0.809039	6.11206	2.38061	112	-0.809039	0.059645	-0.501096	112	-0.809039	0.154797	-0.0652086	112	-0.809039	-0.036661	0.201425	112	-0.809039	0.357632	-0.358177	112	-0.809039	0.0545557	0.101582	112	-0.809039	0.233324	-0.177237	112	-0.809039	0.391492	-0.428924	112	-0.809039	-0.0545428	0.20541	112	-0.809039	0.0186495	0.109586	112	-0.809039
113	-1.73134	-0.159854	-0.987141	113	-0.788025	0.56957	-0.653308	113	-0.788025	6.16963	2.42924	113	-0.788025	0.0657074	-0.497183	113	-0.788025	0.159517	-0.0620355	113	-0.788025	-0.0320625	0.203738	113	-0.788025	0.362208	-0.355657	113	-0.788025	0.0592538	0.104461	113	-0.788025	0.237599	-0.174957	113	-0.788025	0.396186	-0.426465	113	-0.788025	-0.0503834	0.207592	113	-0.788025	0.0230635	0.111947	113	-0.788025
114	-1.71875	-0.147412	-0.989075	114	-0.767011	0.574577	-0.650599	114	-0.767011	6.22601	2.47724	114	-0.767011	0.0716444	-0.493219	114	-0.767011	0.164139	-0.0588036	114	-0.767011	-0.027559	0.206098	114	-0.767011	0.366689	-0.353061	114	-0.767011	0.0638546	0.107389	114	-0.767011	0.241785	-0.172629	114	-0.767011	0.400783	-0.42393	114	-0.767011	-0.04631	0.20982	114	-0.767011	0.0273862	0.114366	114	-0.767011
115	-1.70616	-0.134946	-0.990853	115	-0.745997	0.579476	-0.647796	115	-0.745997	6.28117	2.52458	115	-0.745997	0.0774533	-0.489203	115	-0.745997	0.168662	-0.0555146	115	-0.745997	-0.0231527	0.208507	115	-0.745997	0.371074	-0.350391	115	-0.745997	0.0683563	0.110368	115	-0.745997	0.245882	-0.170253	115	-0.745997	0.40528	-0.421321	115	-0.745997	-0.0423245	0.212095	115	-0.745997	0.0316157	0.11684	115	-0.745997
116	-1.69356	-0.122459	-0.992474	116	-0.724983	0.584264	-0.644902	116	-0.724983	6.33509	2.57123	116	-0.724983	0.0831316	-0.485139	116	-0.724983	0.173083	-0.0521698	116	-0.724983	-0.0188455	0.210962	116	-0.724983	0.37536	-0.347647	116	-0.724983	0.0727567	0.113394	116	-0.724983	0.249886	-0.167831	116	-0.724983	0.409677	-0.418638	116	-0.724983	-0.0384286	0.214416	116	-0.724983	0.0357501	0.119369	116	-0.724983
117	-1.68097	-0.109953	-0.993937	117	-0.703969	0.588941	-0.641918	117	-0.703969	6.38775	2.61719	117	-0.703969	0.0886769	-0.481027	117	-0.703969	0.1774	-0.0487707	117	-0.703969	-0.0146392	0.213462	117	-0.703969	0.379545	-0.344831	117	-0.703969	0.077054	0.116466	117	-0.703969	0.253797	-0.165364	117	-0.703969	0.413971	-0.415883	117	-0.703969	-0.034624	0.216781	117	-0.703969	0.0397875	0.121952	117	-0.703969
118	-1.66838	-0.0974297	-0.995242	118	-0.682955	0.593503	-0.638845	118	-0.682955	6.43913	2.66243	118	-0.682955	0.0940865	-0.47687	118	-0.682955	0.181612	-0.0453189	118	-0.682955	-0.0105357	0.216006	118	-0.682955	0.383629	-0.341944	118	-0.682955	0.0812462	0.119584	118	-0.682955	0.257611	-0.162853	118	-0.682955	0.418159	-0.413057	118	-0.682955	-0.0309125	0.219189	118	-0.682955	0.0437263	0.124588	118	-0.682955
119	-1.65579	-0.0848907	-0.99639	119	-0.661941	0.597949	-0.635685	119	-0.661941	6.48919	2.70692	119	-0.661941	0.0993582	-0.47267	119	-0.661941	0.185716	-0.0418157	119	-0.661941	-0.00653695	0.218593	119	-0.661941	0.387608	-0.338988	119	-0.661941	0.0853315	0.122745	119	-0.661941	0.261329	-0.160299	119	-0.661941	0.422241	-0.410161	119	-0.661941	-0.0272956	0.22164	119	-0.661941	0.0475646	0.127275	119	-0.661941
120	-1.6432	-0.0723382	-0.99738	120	-0.640927	0.602277	-0.632439	120	-0.640927	6.53792	2.75066	120	-0.640927	0.10449	-0.468428	120	-0.640927	0.189712	-0.0382629	120	-0.640927	-0.00264456	0.221223	120	-0.640927	0.391481	-0.335963	120	-0.640927	0.0893081	0.125949	120	-0.640927	0.264947	-0.157702	120	-0.640927	0.426215	-0.407197	120	-0.640927	-0.0237749	0.224132	120	-0.640927	0.0513007	0.130012	120	-0.640927
121	-1.63061	-0.0597742	-0.998212	121	-0.619913	0.606484	-0.629107	121	-0.619913	6.58529	2.79361	121	-0.619913	0.109478	-0.464147	121	-0.619913	0.193596	-0.0346619	121	-0.619913	0.0011397	0.223893	121	-0.619913	0.395247	-0.332871	121	-0.619913	0.0931742	0.129193	121	-0.619913	0.268466	-0.155065	121	-0.619913	0.430077	-0.404165	121	-0.619913	-0.020352	0.226664	121	-0.619913	0.0549331	0.132798	121	-0.619913
122	-1.61801	-0.0472008	-0.998885	122	-0.598899	0.610569	-0.625693	122	-0.598899	6.6313	2.83577	122	-0.598899	0.114323	-0.459827	122	-0.598899	0.197367	-0.0310143	122	-0.598899	0.00481416	0.226603	122	-0.598899	0.398903	-0.329713	122	-0.598899	0.0969282	0.132478	122	-0.598899	0.271882	-0.152389	122	-0.598899	0.433828	-0.401068	122	-0.598899	-0.0170285	0.229235	122	-0.598899	0.0584601	0.135632	122	-0.598899
123	-1.60542	-0.0346199	-0.999401	123	-0.577885	0.614531	-0.622197	123	-0.577885	6.6759	2.87711	123	-0.577885	0.11902	-0.455472	123	-0.577885	0.201024	-0.0273218	123	-0.577885	0.00837721	0.229351	123	-0.577885	0.402448	-0.326491	123	-0.577885	0.100568	0.1358	123	-0.577885	0.275194	-0.149674	123	-0.577885	0.437465	-0.397907	123	-0.577885	-0.0138057	0.231844	123	-0.577885	0.0618802	0.138512	123	-0.577885
124	-1.59283	-0.0220334	-0.999757	124	-0.556871	0.618366	-0.618621	124	-0.556871	6.71909	2.91761	124	-0.556871	0.123568	-0.451082	124	-0.556871	0.204565	-0.023586	124	-0.556871	0.0118273	0.232136	124	-0.556871	0.405882	-0.323207	124	-0.556871	0.104093	0.139159	124	-0.556871	0.278401	-0.146922	124	-0.556871	0.440987	-0.394682	124	-0.556871	-0.0106852	0.23449	124	-0.556871	0.0651917	0.141438	124	-0.556871
125	-1.58024	-0.00944353	-0.999955	125	-0.535857	0.622075	-0.614966	125	-0.535857	6.76085	2.95726	125	-0.535857	0.127965	-0.446661	125	-0.535857	0.207989	-0.0198085	125	-0.535857	0.0151628	0.234958	125	-0.535857	0.409201	-0.319861	125	-0.535857	0.107501	0.142553	125	-0.535857	0.281502	-0.144134	125	-0.535857	0.444392	-0.391395	125	-0.535857	-0.00766817	0.237171	125	-0.535857	0.0683934	0.144408	125	-0.535857
126	-1.56765	0.00314788	-0.999995	126	-0.514843	0.625654	-0.611235	126	-0.514843	6.80116	2.99604	126	-0.514843	0.13221	-0.442209	126	-0.514843	0.211293	-0.0159911	126	-0.514843	0.0183823	0.237814	126	-0.514843	0.412404	-0.316455	126	-0.514843	0.11079	0.14598	126	-0.514843	0.284495	-0.141311	126	-0.514843	0.447678	-0.388049	126	-0.514843	-0.0047561	0.239887	126	-0.514843	0.0714837	0.14742	126	-0.514843
127	-1.55506	0.0157388	-0.999876	127	-0.493829	0.629103	-0.607428	127	-0.493829	6.84	3.03393	127	-0.493829	0.136299	-0.437729	127	-0.493829	0.214477	-0.0121353	127	-0.493829	0.0214845	0.240704	127	-0.493829	0.415491	-0.31299	127	-0.493829	0.113959	0.14944	127	-0.493829	0.287379	-0.138455	127	-0.493829	0.450845	-0.384643	127	-0.493829	-0.00195023	0.242636	127	-0.493829	0.0744613	0.150474	127	-0.493829
128	-1.54247	0.0283272	-0.999599	128	-0.472815	0.63242	-0.603547	128	-0.472815	6.87734	3.07091	128	-0.472815	0.140232	-0.433223	128	-0.472815	0.21754	-0.00824287	128	-0.472815	0.0244678	0.243625	128	-0.472815	0.41846	-0.309469	128	-0.472815	0.117007	0.152931	128	-0.472815	0.290153	-0.135566	128	-0.472815	0.45389	-0.381181	128	-0.472815	0.000748209	0.245417	128	-0.472815	0.077325	0.153568	128	-0.472815
129	-1.52987	0.0409111	-0.999163	129	-0.451801	0.635603	-0.599595	129	-0.451801	6.91319	3.10698	129	-0.451801	0.144007	-0.428693	129	-0.451801	0.220478	-0.00431558	129	-0.451801	0.027331	0.246578	129	-0.451801	0.421309	-0.305892	129	-0.451801	0.119932	0.15645	129	-0.451801	0.292815	-0.132646	129	-0.451801	0.456813	-0.377663	129	-0.451801	0.00333801	0.248228	129	-0.451801	0.0800733	0.1567	129	-0.451801
130	-1.51728	0.0534886	-0.998568	130	-0.430787	0.638652	-0.595573	130	-0.430787	6.94752	3.14211	130	-0.430787	0.147622	-0.42414	130	-0.430787	0.223293	-0.000355129	130	-0.430787	0.0300729	0.249561	130	-0.430787	0.424037	-0.302262	130	-0.430787	0.122733	0.159997	130	-0.430787	0.295364	-0.129697	130	-0.430787	0.459611	-0.37409	130	-0.430787	0.00581804	0.251069	130	-0.430787	0.0827051	0.15987	130	-0.430787
131	-1.50469	0.0660575	-0.997816	131	-0.409773	0.641564	-0.591482	131	-0.409773	6.98031	3.17628	131	-0.409773	0.151075	-0.419567	131	-0.409773	0.225981	0.00363673	131	-0.409773	0.0326922	0.252571	131	-0.409773	0.426644	-0.298579	131	-0.409773	0.125409	0.16357	131	-0.409773	0.297799	-0.126719	131	-0.409773	0.462285	-0.370465	131	-0.409773	0.00818721	0.253939	131	-0.409773	0.0852193	0.163076	131	-0.409773
132	-1.4921	0.078616	-0.996905	132	-0.388759	0.644339	-0.587324	132	-0.388759	7.01155	3.20949	132	-0.388759	0.154365	-0.414977	132	-0.388759	0.228543	0.00765823	132	-0.388759	0.0351878	0.255609	132	-0.388759	0.429127	-0.294846	132	-0.388759	0.127959	0.167167	132	-0.388759	0.300119	-0.123715	132	-0.388759	0.464833	-0.36679	132	-0.388759	0.0104445	0.256835	132	-0.388759	0.0876147	0.166315	132	-0.388759
133	-1.47951	0.091162	-0.995836	133	-0.367745	0.646974	-0.583102	133	-0.367745	7.04123	3.24171	133	-0.367745	0.15749	-0.41037	133	-0.367745	0.230976	0.0117076	133	-0.367745	0.0375585	0.258672	133	-0.367745	0.431486	-0.291064	133	-0.367745	0.130381	0.170787	133	-0.367745	0.302323	-0.120684	133	-0.367745	0.467253	-0.363064	133	-0.367745	0.0125888	0.259757	133	-0.367745	0.0898903	0.169588	133	-0.367745
134	-1.46692	0.103694	-0.994609	134	-0.346731	0.64947	-0.578817	134	-0.346731	7.06934	3.27294	134	-0.346731	0.16045	-0.405749	134	-0.346731	0.23328	0.015783	134	-0.346731	0.0398034	0.261759	134	-0.346731	0.43372	-0.287235	134	-0.346731	0.132674	0.174428	134	-0.346731	0.30441	-0.117629	134	-0.346731	0.469544	-0.359292	134	-0.346731	0.0146193	0.262703	134	-0.346731	0.0920451	0.172893	134	-0.346731
135	-1.45432	0.116209	-0.993225	135	-0.325717	0.651825	-0.574471	135	-0.325717	7.09585	3.30316	135	-0.325717	0.163242	-0.401116	135	-0.325717	0.235454	0.0198828	135	-0.325717	0.0419214	0.26487	135	-0.325717	0.435827	-0.283361	135	-0.325717	0.134838	0.178089	135	-0.325717	0.306379	-0.114552	135	-0.325717	0.471706	-0.355473	135	-0.325717	0.016535	0.265673	135	-0.325717	0.0940781	0.176227	135	-0.325717
136	-1.44173	0.128705	-0.991683	136	-0.304703	0.654038	-0.570066	136	-0.304703	7.12077	3.33235	136	-0.304703	0.165866	-0.396472	136	-0.304703	0.237497	0.024005	136	-0.304703	0.0439116	0.268002	136	-0.304703	0.437808	-0.279442	136	-0.304703	0.136871	0.181767	136	-0.304703	0.308229	-0.111452	136	-0.304703	0.473738	-0.35161	136	-0.304703	0.0183351	0.268664	136	-0.304703	0.0959884	0.179591	136	-0.304703
137	-1.42914	0.141182	-0.989984	137	-0.283689	0.656107	-0.565604	137	-0.283689	7.14407	3.36051	137	-0.283689	0.16832	-0.391821	137	-0.283689	0.239407	0.0281478	137	-0.283689	0.0457731	0.271154	137	-0.283689	0.43966	-0.275482	137	-0.283689	0.138773	0.185462	137	-0.283689	0.309959	-0.108332	137	-0.283689	0.475638	-0.347704	137	-0.283689	0.0200188	0.271676	137	-0.283689	0.0977752	0.182981	137	-0.283689
138	-1.41655	0.153636	-0.988128	138	-0.262675	0.658033	-0.561086	138	-0.262675	7.16575	3.38761	138	-0.262675	0.170603	-0.387164	138	-0.262675	0.241185	0.0323095	138	-0.262675	0.0475051	0.274324	138	-0.262675	0.441384	-0.271481	138	-0.262675	0.140543	0.189172	138	-0.262675	0.31157	-0.105193	138	-0.262675	0.477406	-0.343757	138	-0.262675	0.0215854	0.274707	138	-0.262675	0.0994376	0.186397	138	-0.262675
139	-1.40396	0.166065	-0.986115	139	-0.241661	0.659814	-0.556516	139	-0.241661	7.18581	3.41366	139	-0.241661	0.172715	-0.382503	139	-0.241661	0.242829	0.0364882	139	-0.241661	0.0491068	0.277513	139	-0.241661	0.442977	-0.267442	139	-0.241661	0.142179	0.192894	139	-0.241661	0.313059	-0.102037	139	-0.241661	0.479041	-0.339771	139	-0.241661	0.0230342	0.277756	139	-0.241661	0.100975	0.189837	139	-0.241661
140	-1.39137	0.178468	-0.983946	140	-0.220647	0.661449	-0.551894	140	-0.220647	7.20422	3.43864	140	-0.220647	0.174653	-0.377841	140	-0.220647	0.244338	0.040682	140	-0.220647	0.0505775	0.280717	140	-0.220647	0.444441	-0.263366	140	-0.220647	0.143682	0.196628	140	-0.220647	0.314426	-0.0988642	140	-0.220647	0.480542	-0.335748	140	-0.220647	0.0243645	0.280821	140	-0.220647	0.102387	0.1933	140	-0.220647
141	-1.37878	0.190843	-0.981621	141	-0.199633	0.662938	-0.547223	141	-0.199633	7.22098	3.46253	141	-0.199633	0.176419	-0.373178	141	-0.199633	0.245713	0.0448891	141	-0.199633	0.0519166	0.283935	141	-0.199633	0.445773	-0.259255	141	-0.199633	0.14505	0.200372	141	-0.199633	0.315671	-0.0956769	141	-0.199633	0.481909	-0.331689	141	-0.199633	0.0255757	0.283901	141	-0.199633	0.103672	0.196784	141	-0.199633
142	-1.36618	0.203188	-0.97914	142	-0.178619	0.66428	-0.542506	142	-0.178619	7.23609	3.48532	142	-0.178619	0.17801	-0.368518	142	-0.178619	0.246952	0.0491076	142	-0.178619	0.0531235	0.287167	142	-0.178619	0.446974	-0.25511	142	-0.178619	0.146283	0.204124	142	-0.178619	0.316793	-0.0924762	142	-0.178619	0.483141	-0.327597	142	-0.178619	0.0266673	0.286995	142	-0.178619	0.104831	0.200287	142	-0.178619
143	-1.35359	0.2155	-0.976504	143	-0.157605	0.665474	-0.537743	143	-0.157605	7.24954	3.50701	143	-0.157605	0.179426	-0.363862	143	-0.157605	0.248054	0.0533357	143	-0.157605	0.0541977	0.29041	143	-0.157605	0.448043	-0.250935	143	-0.157605	0.14738	0.207882	143	-0.157605	0.317791	-0.0892636	143	-0.157605	0.484237	-0.323472	143	-0.157605	0.0276389	0.290102	143	-0.157605	0.105862	0.203808	143	-0.157605
144	-1.341	0.227779	-0.973713	144	-0.136591	0.66652	-0.532937	144	-0.136591	7.26132	3.52759	144	-0.136591	0.180666	-0.359213	144	-0.136591	0.24902	0.0575715	144	-0.136591	0.0551386	0.293664	144	-0.136591	0.44898	-0.24673	144	-0.136591	0.148341	0.211645	144	-0.136591	0.318666	-0.0860404	144	-0.136591	0.485198	-0.319317	144	-0.136591	0.0284899	0.293219	144	-0.136591	0.106765	0.207346	144	-0.136591
145	-1.32841	0.240021	-0.970768	145	-0.115577	0.667417	-0.528091	145	-0.115577	7.27143	3.54705	145	-0.115577	0.181731	-0.354572	145	-0.115577	0.249848	0.0618131	145	-0.115577	0.0559459	0.296927	145	-0.115577	0.449783	-0.242497	145	-0.115577	0.149166	0.215411	145	-0.115577	0.319417	-0.0828081	145	-0.115577	0.486022	-0.315134	145	-0.115577	0.0292201	0.296346	145	-0.115577	0.10754	0.210899	145	-0.115577
146	-1.31582	0.252225	-0.967669	146	-0.094563	0.668166	-0.523206	146	-0.094563	7.27986	3.56537	146	-0.094563	0.182618	-0.349942	146	-0.094563	0.25054	0.0660586	146	-0.094563	0.0566191	0.300196	146	-0.094563	0.450453	-0.238239	146	-0.094563	0.149854	0.219179	146	-0.094563	0.320043	-0.0795682	146	-0.094563	0.486709	-0.310924	146	-0.094563	0.0298291	0.299481	146	-0.094563	0.108186	0.214465	146	-0.094563
147	-1.30323	0.264389	-0.964416	147	-0.073549	0.668765	-0.518285	147	-0.073549	7.2866	3.58256	147	-0.073549	0.183329	-0.345324	147	-0.073549	0.251093	0.0703063	147	-0.073549	0.0571581	0.303472	147	-0.073549	0.450989	-0.233957	147	-0.073549	0.150405	0.222946	147	-0.073549	0.320544	-0.076322	147	-0.073549	0.487259	-0.30669	147	-0.073549	0.0303166	0.302624	147	-0.073549	0.108703	0.218042	147	-0.073549
148	-1.29063	0.276511	-0.961011	148	-0.052535	0.669215	-0.51333	148	-0.052535	7.29167	3.59859	148	-0.052535	0.183862	-0.340721	148	-0.052535	0.251508	0.0745541	148	-0.052535	0.0575625	0.306752	148	-0.052535	0.451392	-0.229652	148	-0.052535	0.150818	0.226712	148	-0.052535	0.32092	-0.0730711	148	-0.052535	0.487672	-0.302433	148	-0.052535	0.0306824	0.305771	148	-0.052535	0.109091	0.22163	148	-0.052535
149	-1.27804	0.28859	-0.957453	149	-0.031521	0.669515	-0.508342	149	-0.031521	7.29504	3.61348	149	-0.031521	0.184217	-0.336134	149	-0.031521	0.251785	0.0788003	149	-0.031521	0.0578323	0.310036	149	-0.031521	0.45166	-0.225328	149	-0.031521	0.151093	0.230474	149	-0.031521	0.32117	-0.0698167	149	-0.031521	0.487947	-0.298155	149	-0.031521	0.0309264	0.308923	149	-0.031521	0.10935	0.225227	149	-0.031521
150	-1.26545	0.300622	-0.953743	150	-0.010507	0.669665	-0.503325	150	-0.010507	7.29673	3.6272	150	-0.010507	0.184395	-0.331567	150	-0.010507	0.251923	0.083043	150	-0.010507	0.0579672	0.313321	150	-0.010507	0.451794	-0.220986	150	-0.010507	0.151231	0.234231	150	-0.010507	0.321296	-0.0665604	150	-0.010507	0.488085	-0.293858	150	-0.010507	0.0310484	0.312078	150	-0.010507	0.10948	0.22883	150	-0.010507
151	-1.25286	0.312607	-0.949882	151	0.010507	0.669665	-0.49828	151	0.010507	7.29673	3.63976	151	0.010507	0.184395	-0.327019	151	0.010507	0.251923	0.0872802	151	0.010507	0.0579672	0.316606	151	0.010507	0.451794	-0.216627	151	0.010507	0.151231	0.237981	151	0.010507	0.321296	-0.0633036	151	0.010507	0.488085	-0.289543	151	0.010507	0.0310484	0.315233	151	0.010507	0.10948	0.232439	151	0.010507
152	-1.24027	0.324543	-0.945871	152	0.031521	0.669515	-0.493209	152	0.031521	7.29504	3.65114	152	0.031521	0.184217	-0.322495	152	0.031521	0.251785	0.0915101	152	0.031521	0.0578323	0.319889	152	0.031521	0.45166	-0.212254	152	0.031521	0.151093	0.241722	152	0.031521	0.32117	-0.0600477	152	0.031521	0.487947	-0.285214	152	0.031521	0.0309264	0.318389	152	0.031521	0.10935	0.236051	152	0.031521
153	-1.22768	0.336427	-0.94171	153	0.052535	0.669215	-0.488116	153	0.052535	7.29167	3.66134	153	0.052535	0.183862	-0.317995	153	0.052535	0.251508	0.0957309	153	0.052535	0.0575625	0.32317	153	0.052535	0.451392	-0.207868	153	0.052535	0.150818	0.245454	153	0.052535	0.32092	-0.0567943	153	0.052535	0.487672	-0.280871	153	0.052535	0.0306824	0.321543	153	0.052535	0.109091	0.239666	153	0.052535
154	-1.21508	0.348257	-0.937399	154	0.073549	0.668765	-0.483001	154	0.073549	7.2866	3.67037	154	0.073549	0.183329	-0.313522	154	0.073549	0.251093	0.0999407	154	0.073549	0.0571581	0.326447	154	0.073549	0.450989	-0.203472	154	0.073549	0.150405	0.249173	154	0.073549	0.320544	-0.0535446	154	0.073549	0.487259	-0.276517	154	0.073549	0.0303166	0.324695	154	0.073549	0.108703	0.243282	154	0.073549
155	-1.20249	0.360033	-0.93294	155	0.094563	0.668166	-0.477868	155	0.094563	7.27986	3.67821	155	0.094563	0.182618	-0.309078	155	0.094563	0.25054	0.104138	155	0.094563	0.0566191	0.329718	155	0.094563	0.450453	-0.199068	155	0.094563	0.149854	0.252879	155	0.094563	0.320043	-0.0503002	155	0.094563	0.486709	-0.272154	155	0.094563	0.0298291	0.327842	155	0.094563	0.108186	0.246896	155	0.094563
156	-1.1899	0.371751	-0.928332	156	0.115577	0.667417	-0.472718	156	0.115577	7.27143	3.68485	156	0.115577	0.181731	-0.304664	156	0.115577	0.249848	0.10832	156	0.115577	0.0559459	0.332982	156	0.115577	0.449783	-0.194657	156	0.115577	0.149166	0.25657	156	0.115577	0.319417	-0.0470624	156	0.115577	0.486022	-0.267782	156	0.115577	0.0292201	0.330983	156	0.115577	0.10754	0.250508	156	0.115577
157	-1.17731	0.38341	-0.923578	157	0.136591	0.66652	-0.467554	157	0.136591	7.26132	3.69031	157	0.136591	0.180666	-0.300283	157	0.136591	0.24902	0.112485	157	0.136591	0.0551386	0.336237	157	0.136591	0.44898	-0.190241	157	0.136591	0.148341	0.260244	157	0.136591	0.318666	-0.0438328	157	0.136591	0.485198	-0.263406	157	0.136591	0.0284899	0.334117	157	0.136591	0.106765	0.254116	157	0.136591
158	-1.16472	0.395009	-0.918677	158	0.157605	0.665474	-0.462379	158	0.157605	7.24954	3.69457	158	0.157605	0.179426	-0.295936	158	0.157605	0.248054	0.116632	158	0.157605	0.0541977	0.339482	158	0.157605	0.448043	-0.185823	158	0.157605	0.14738	0.2639	158	0.157605	0.317791	-0.0406127	158	0.157605	0.484237	-0.259025	158	0.157605	0.0276389	0.337243	158	0.157605	0.105862	0.257717	158	0.157605
159	-1.15213	0.406545	-0.913631	159	0.178619	0.66428	-0.457194	159	0.178619	7.23609	3.69764	159	0.178619	0.17801	-0.291626	159	0.178619	0.246952	0.120759	159	0.178619	0.0531235	0.342716	159	0.178619	0.446974	-0.181404	159	0.178619	0.146283	0.267536	159	0.178619	0.316793	-0.0374036	159	0.178619	0.483141	-0.254643	159	0.178619	0.0266673	0.34036	159	0.178619	0.104831	0.261312	159	0.178619
160	-1.13954	0.418016	-0.908439	160	0.199633	0.662938	-0.452001	160	0.199633	7.22098	3.6995	160	0.199633	0.176419	-0.287354	160	0.199633	0.245713	0.124864	160	0.199633	0.0519166	0.345938	160	0.199633	0.445773	-0.176986	160	0.199633	0.14505	0.27115	160	0.199633	0.315671	-0.0342068	160	0.199633	0.481909	-0.250261	160	0.199633	0.0255757	0.343465	160	0.199633	0.103672	0.264898	160	0.199633
161	-1.12694	0.429422	-0.903104	161	0.220647	0.661449	-0.446804	161	0.220647	7.20422	3.70017	161	0.220647	0.174653	-0.283122	161	0.220647	0.244338	0.128945	161	0.220647	0.0505775	0.349144	161	0.220647	0.444441	-0.172572	161	0.220647	0.143682	0.274742	161	0.220647	0.314426	-0.0310239	161	0.220647	0.480542	-0.245882	161	0.220647	0.0243645	0.346557	161	0.220647	0.102387	0.268473	161	0.220647
162	-1.11435	0.440759	-0.897626	162	0.241661	0.659814	-0.441604	162	0.241661	7.18581	3.69964	162	0.241661	0.172715	-0.278933	162	0.241661	0.242829	0.133	162	0.241661	0.0491068	0.352336	162	0.241661	0.442977	-0.168162	162	0.241661	0.142179	0.278308	162	0.241661	0.313059	-0.0278561	162	0.241661	0.479041	-0.241506	162	0.241661	0.0230342	0.349635	162	0.241661	0.100975	0.272036	162	0.241661
163	-1.10176	0.452026	-0.892005	163	0.262675	0.658033	-0.436403	163	0.262675	7.16575	3.69791	163	0.262675	0.170603	-0.274787	163	0.262675	0.241185	0.137028	163	0.262675	0.0475051	0.35551	163	0.262675	0.441384	-0.16376	163	0.262675	0.140543	0.281848	163	0.262675	0.31157	-0.0247049	163	0.262675	0.477406	-0.237136	163	0.262675	0.0215854	0.352699	163	0.262675	0.0994376	0.275585	163	0.262675
164	-1.08917	0.463222	-0.886242	164	0.283689	0.656107	-0.431205	164	0.283689	7.14407	3.69498	164	0.283689	0.16832	-0.270687	164	0.283689	0.239407	0.141027	164	0.283689	0.0457731	0.358665	164	0.283689	0.43966	-0.159366	164	0.283689	0.138773	0.28536	164	0.283689	0.309959	-0.0215717	164	0.283689	0.475638	-0.232774	164	0.283689	0.0200188	0.355745	164	0.283689	0.0977752	0.279119	164	0.283689
165	-1.07658	0.474344	-0.88034	165	0.304703	0.654038	-0.426011	165	0.304703	7.12077	3.69086	165	0.304703	0.165866	-0.266635	165	0.304703	0.237497	0.144994	165	0.304703	0.0439116	0.361801	165	0.304703	0.437808	-0.154984	165	0.304703	0.136871	0.288843	165	0.304703	0.308229	-0.0184579	165	0.304703	0.473738	-0.228422	165	0.304703	0.0183351	0.358774	165	0.304703	0.0959884	0.282636	165	0.304703
166	-1.06399	0.485391	-0.874297	166	0.325717	0.651825	-0.420823	166	0.325717	7.09585	3.68554	166	0.325717	0.163242	-0.262632	166	0.325717	0.235454	0.148929	166	0.325717	0.0419214	0.364915	166	0.325717	0.435827	-0.150614	166	0.325717	0.134838	0.292295	166	0.325717	0.306379	-0.0153648	166	0.325717	0.471706	-0.224082	166	0.325717	0.016535	0.361783	166	0.325717	0.0940781	0.286135	166	0.325717
167	-1.05139	0.496361	-0.868116	167	0.346731	0.64947	-0.415644	167	0.346731	7.06934	3.67903	167	0.346731	0.16045	-0.25868	167	0.346731	0.23328	0.152829	167	0.346731	0.0398034	0.368007	167	0.346731	0.43372	-0.146259	167	0.346731	0.132674	0.295714	167	0.346731	0.30441	-0.0122938	167	0.346731	0.469544	-0.219756	167	0.346731	0.0146193	0.364772	167	0.346731	0.0920451	0.289614	167	0.346731
168	-1.0388	0.507252	-0.861798	168	0.367745	0.646974	-0.410476	168	0.367745	7.04123	3.67132	168	0.367745	0.15749	-0.254781	168	0.367745	0.230976	0.156693	168	0.367745	0.0375585	0.371075	168	0.367745	0.431486	-0.141921	168	0.367745	0.130381	0.2991	168	0.367745	0.302323	-0.00924629	168	0.367745	0.467253	-0.215445	168	0.367745	0.0125888	0.367738	168	0.367745	0.0898903	0.293071	168	0.367745
169	-1.02621	0.518063	-0.855343	169	0.388759	0.644339	-0.405321	169	0.388759	7.01155	3.66244	169	0.388759	0.154365	-0.250936	169	0.388759	0.228543	0.160519	169	0.388759	0.0351878	0.374117	169	0.388759	0.429127	-0.137602	169	0.388759	0.127959	0.30245	169	0.388759	0.300119	-0.00622358	169	0.388759	0.464833	-0.211152	169	0.388759	0.0104445	0.370682	169	0.388759	0.0876147	0.296506	169	0.388759
170	-1.01362	0.528792	-0.848752	170	0.409773	0.641564	-0.400182	170	0.409773	6.98031	3.65236	170	0.409773	0.151075	-0.247148	170	0.409773	0.225981	0.164305	170	0.409773	0.0326922	0.377133	170	0.409773	0.426644	-0.133303	170	0.409773	0.125409	0.305763	170	0.409773	0.297799	-0.00322701	170	0.409773	0.462285	-0.206878	170	0.409773	0.00818721	0.373601	170	0.409773	0.0852193	0.299916	170	0.409773
171	-1.00103	0.539437	-0.842026	171	0.430787	0.638652	-0.395061	171	0.430787	6.94752	3.64112	171	0.430787	0.147622	-0.243418	171	0.430787	0.223293	0.16805	171	0.430787	0.0300729	0.38012	171	0.430787	0.424037	-0.129027	171	0.430787	0.122733	0.309037	171	0.430787	0.295364	-0.000257907	171	0.430787	0.459611	-0.202625	171	0.430787	0.00581804	0.376494	171	0.430787	0.0827051	0.3033	171	0.430787
172	-0.988437	0.549996	-0.835167	172	0.451801	0.635603	-0.38996	172	0.451801	6.91319	3.62869	172	0.451801	0.144007	-0.239747	172	0.451801	0.220478	0.171753	172	0.451801	0.027331	0.383079	172	0.451801	0.421309	-0.124775	172	0.451801	0.119932	0.312272	172	0.451801	0.292815	0.00268242	172	0.451801	0.456813	-0.198396	172	0.451801	0.00333801	0.379359	172	0.451801	0.0800733	0.306656	172	0.451801
173	-0.975845	0.560468	-0.828176	173	0.472815	0.63242	-0.384882	173	0.472815	6.87734	3.6151	173	0.472815	0.140232	-0.236138	173	0.472815	0.21754	0.17541	173	0.472815	0.0244678	0.386006	173	0.472815	0.41846	-0.120549	173	0.472815	0.117007	0.315465	173	0.472815	0.290153	0.00559266	173	0.472815	0.45389	-0.194191	173	0.472815	0.000748208	0.382197	173	0.472815	0.077325	0.309984	173	0.472815
174	-0.963254	0.570851	-0.821053	174	0.493829	0.629103	-0.379828	174	0.493829	6.84	3.60035	174	0.493829	0.136299	-0.232592	174	0.493829	0.214477	0.179021	174	0.493829	0.0214844	0.388902	174	0.493829	0.415491	-0.116352	174	0.493829	0.113959	0.318615	174	0.493829	0.287379	0.00847155	174	0.493829	0.450845	-0.190014	174	0.493829	-0.00195023	0.385005	174	0.493829	0.0744613	0.313281	174	0.493829
175	-0.950662	0.581144	-0.813801	175	0.514843	0.625654	-0.374801	175	0.514843	6.80116	3.58445	175	0.514843	0.13221	-0.22911	175	0.514843	0.211293	0.182585	175	0.514843	0.0183823	0.391764	175	0.514843	0.412404	-0.112184	175	0.514843	0.11079	0.321722	175	0.514843	0.284495	0.0113178	175	0.514843	0.447678	-0.185865	175	0.514843	-0.0047561	0.387781	175	0.514843	0.0714837	0.316546	175	0.514843
176	-0.938071	0.591345	-0.806419	176	0.535857	0.622075	-0.369803	176	0.535857	6.76085	3.56739	176	0.535857	0.127965	-0.225693	176	0.535857	0.207989	0.186099	176	0.535857	0.0151628	0.394592	176	0.535857	0.409201	-0.108048	176	0.535857	0.107501	0.324783	176	0.535857	0.281502	0.0141302	176	0.535857	0.444392	-0.181746	176	0.535857	-0.00766817	0.390526	176	0.535857	0.0683934	0.319778	176	0.535857
177	-0.925479	0.601452	-0.798909	177	0.556871	0.618366	-0.364837	177	0.556871	6.71909	3.5492	177	0.556871	0.123568	-0.222345	177	0.556871	0.204565	0.189562	177	0.556871	0.0118273	0.397384	177	0.556871	0.405882	-0.103946	177	0.556871	0.104093	0.327797	177	0.556871	0.278401	0.0169074	177	0.556871	0.440987	-0.177661	177	0.556871	-0.0106852	0.393238	177	0.556871	0.0651917	0.322975	177	0.556871
178	-0.912888	0.611463	-0.791273	178	0.577885	0.614531	-0.359904	178	0.577885	6.6759	3.52987	178	0.577885	0.11902	-0.219065	178	0.577885	0.201024	0.192973	178	0.577885	0.0083772	0.400139	178	0.577885	0.402448	-0.0998788	178	0.577885	0.100568	0.330763	178	0.577885	0.275194	0.0196483	178	0.577885	0.437465	-0.173609	178	0.577885	-0.0138057	0.395915	178	0.577885	0.0618802	0.326136	178	0.577885
179	-0.900296	0.621378	-0.783511	179	0.598899	0.610569	-0.355006	179	0.598899	6.6313	3.50942	179	0.598899	0.114323	-0.215855	179	0.598899	0.197367	0.19633	179	0.598899	0.00481416	0.402856	179	0.598899	0.398903	-0.0958492	179	0.598899	0.0969282	0.333679	179	0.598899	0.271882	0.0223516	179	0.598899	0.433828	-0.169593	179	0.598899	-0.0170285	0.398556	179	0.598899	0.0584601	0.329259	179	0.598899
180	-0.887705	0.631194	-0.775625	180	0.619913	0.606484	-0.350147	180	0.619913	6.58529	3.48786	180	0.619913	0.109478	-0.212718	180	0.619913	0.193596	0.199631	180	0.619913	0.0011397	0.405534	180	0.619913	0.395247	-0.0918586	180	0.619913	0.0931742	0.336545	180	0.619913	0.268466	0.0250161	180	0.619913	0.430077	-0.165615	180	0.619913	-0.020352	0.40116	180	0.619913	0.0549331	0.332344	180	0.619913
181	-0.875113	0.64091	-0.767616	181	0.640927	0.602277	-0.345327	181	0.640927	6.53792	3.46519	181	0.640927	0.10449	-0.209653	181	0.640927	0.189712	0.202876	181	0.640927	-0.00264456	0.40817	181	0.640927	0.391481	-0.0879087	181	0.640927	0.0893081	0.339358	181	0.640927	0.264947	0.0276407	181	0.640927	0.426215	-0.161677	181	0.640927	-0.0237749	0.403726	181	0.640927	0.0513007	0.335388	181	0.640927
182	-0.862521	0.650525	-0.759485	182	0.661941	0.597949	-0.34055	182	0.661941	6.48919	3.44142	182	0.661941	0.0993582	-0.206663	182	0.661941	0.185716	0.206062	182	0.661941	-0.00653695	0.410766	182	0.661941	0.387608	-0.0840014	182	0.661941	0.0853315	0.342119	182	0.661941	0.261329	0.0302242	182	0.661941	0.422241	-0.15778	182	0.661941	-0.0272956	0.406253	182	0.661941	0.0475646	0.33839	182	0.661941
183	-0.84993	0.660036	-0.751234	183	0.682955	0.593503	-0.335817	183	0.682955	6.43913	3.41657	183	0.682955	0.0940865	-0.203749	183	0.682955	0.181612	0.209189	183	0.682955	-0.0105358	0.413318	183	0.682955	0.383629	-0.0801382	183	0.682955	0.0812462	0.344824	183	0.682955	0.257611	0.0327655	183	0.682955	0.418159	-0.153925	183	0.682955	-0.0309125	0.40874	183	0.682955	0.0437263	0.34135	183	0.682955
184	-0.837338	0.669442	-0.742864	184	0.703969	0.588941	-0.33113	184	0.703969	6.38775	3.39064	184	0.703969	0.0886769	-0.200912	184	0.703969	0.1774	0.212254	184	0.703969	-0.0146392	0.415826	184	0.703969	0.379545	-0.0763211	184	0.703969	0.077054	0.347475	184	0.703969	0.253797	0.0352634	184	0.703969	0.413971	-0.150116	184	0.703969	-0.034624	0.411186	184	0.703969	0.0397875	0.344265	184	0.703969
185	-0.824747	0.678743	-0.734376	185	0.724983	0.584264	-0.326492	185	0.724983	6.33509	3.36366	185	0.724983	0.0831316	-0.198154	185	0.724983	0.173083	0.215257	185	0.724983	-0.0188455	0.418289	185	0.724983	0.37536	-0.0725515	185	0.724983	0.0727567	0.350068	185	0.724983	0.249886	0.0377168	185	0.724983	0.409677	-0.146353	185	0.724983	-0.0384286	0.413589	185	0.724983	0.0357501	0.347134	185	0.724983
186	-0.812155	0.687936	-0.725772	186	0.745997	0.579476	-0.321904	186	0.745997	6.28117	3.33562	186	0.745997	0.0774533	-0.195475	186	0.745997	0.168662	0.218196	186	0.745997	-0.0231527	0.420706	186	0.745997	0.371074	-0.0688313	186	0.745997	0.0683563	0.352603	186	0.745997	0.245882	0.0401247	186	0.745997	0.40528	-0.142638	186	0.745997	-0.0423245	0.415948	186	0.745997	0.0316157	0.349957	186	0.745997
187	-0.799564	0.69702	-0.717052	187	0.767011	0.574577	-0.317369	187	0.767011	6.22601	3.30654	187	0.767011	0.0716444	-0.192876	187	0.767011	0.164139	0.22107	187	0.767011	-0.027559	0.423076	187	0.767011	0.366689	-0.065162	187	0.767011	0.0638546	0.355079	187	0.767011	0.241785	0.042486	187	0.767011	0.400783	-0.138972	187	0.767011	-0.04631	0.418263	187	0.767011	0.0273862	0.352732	187	0.767011
188	-0.786972	0.705993	-0.708219	188	0.788025	0.56957	-0.312888	188	0.788025	6.16963	3.27644	188	0.788025	0.0657074	-0.19036	188	0.788025	0.159517	0.223877	188	0.788025	-0.0320625	0.425397	188	0.788025	0.362208	-0.0615452	188	0.788025	0.0592538	0.357495	188	0.788025	0.237599	0.0447997	188	0.788025	0.396186	-0.135358	188	0.788025	-0.0503834	0.420532	188	0.788025	0.0230635	0.355457	188	0.788025
189	-0.774381	0.714854	-0.699273	189	0.809039	0.564457	-0.308463	189	0.809039	6.11206	3.24533	189	0.809039	0.059645	-0.187927	189	0.809039	0.154797	0.226617	189	0.809039	-0.036661	0.427669	189	0.809039	0.357632	-0.0579826	189	0.809039	0.0545557	0.35985	189	0.809039	0.233324	0.0470646	189	0.809039	0.391492	-0.131797	189	0.809039	-0.0545428	0.422755	189	0.809039	0.0186495	0.358132	189	0.809039
190	-0.761789	0.723602	-0.690217	190	0.830053	0.559241	-0.304097	190	0.830053	6.05332	3.21322	190	0.830053	0.0534598	-0.185578	190	0.830053	0.149982	0.229288	190	0.830053	-0.0413527	0.42989	190	0.830053	0.352963	-0.0544757	190	0.830053	0.0497625	0.362142	190	0.830053	0.228962	0.0492799	190	0.830053	0.386702	-0.12829	190	0.830053	-0.0587864	0.42493	190	0.830053	0.0141461	0.360755	190	0.830053
191	-0.749197	0.732236	-0.681051	191	0.851067	0.553923	-0.299791	191	0.851067	5.99344	3.18012	191	0.851067	0.0471547	-0.183314	191	0.851067	0.145073	0.231889	191	0.851067	-0.0461355	0.432061	191	0.851067	0.348204	-0.0510261	191	0.851067	0.0448763	0.364371	191	0.851067	0.224516	0.0514445	191	0.851067	0.38182	-0.124839	191	0.851067	-0.0631124	0.427057	191	0.851067	0.00955535	0.363325	191	0.851067
192	-0.736606	0.740753	-0.671778	192	0.872081	0.548507	-0.295548	192	0.872081	5.93245	3.14606	192	0.872081	0.0407323	-0.181136	192	0.872081	0.140073	0.234419	192	0.872081	-0.0510071	0.434179	192	0.872081	0.343357	-0.0476353	192	0.872081	0.0398993	0.366536	192	0.872081	0.219987	0.0535576	192	0.872081	0.376848	-0.121445	192	0.872081	-0.0675188	0.429134	192	0.872081	0.00487923	0.365841	192	0.872081
193	-0.724014	0.749153	-0.662397	193	0.893095	0.542994	-0.291368	193	0.893095	5.87038	3.11104	193	0.893095	0.0341955	-0.179045	193	0.893095	0.134983	0.236877	193	0.893095	-0.0559655	0.436243	193	0.893095	0.338423	-0.0443047	193	0.893095	0.0348336	0.368635	193	0.893095	0.215377	0.055618	193	0.893095	0.371786	-0.118111	193	0.893095	-0.0720037	0.431161	193	0.893095	0.000119816	0.368302	193	0.893095
194	-0.711423	0.757434	-0.652912	194	0.914109	0.537387	-0.287255	194	0.914109	5.80724	3.07508	194	0.914109	0.0275472	-0.177043	194	0.914109	0.129807	0.239262	194	0.914109	-0.0610085	0.438254	194	0.914109	0.333405	-0.041036	194	0.914109	0.0296815	0.370668	194	0.914109	0.210689	0.0576251	194	0.914109	0.366639	-0.114837	194	0.914109	-0.0765651	0.433136	194	0.914109	-0.00472078	0.370707	194	0.914109
195	-0.698831	0.765595	-0.643323	195	0.935123	0.531689	-0.283209	195	0.935123	5.74308	3.0382	195	0.935123	0.0207903	-0.175129	195	0.935123	0.124546	0.241571	195	0.935123	-0.0661339	0.440209	195	0.935123	0.328304	-0.0378304	195	0.935123	0.0244453	0.372635	195	0.935123	0.205924	0.0595778	195	0.935123	0.361407	-0.111625	195	0.935123	-0.081201	0.43506	195	0.935123	-0.00964043	0.373055	195	0.935123
196	-0.68624	0.773634	-0.633633	196	0.956137	0.525902	-0.279233	196	0.956137	5.67791	3.00041	196	0.956137	0.0139279	-0.173305	196	0.956137	0.119204	0.243806	196	0.956137	-0.0713393	0.442109	196	0.956137	0.323125	-0.0346895	196	0.956137	0.0191272	0.374533	196	0.956137	0.201085	0.0614753	196	0.956137	0.356093	-0.108476	196	0.956137	-0.0859093	0.43693	196	0.956137	-0.014637	0.375344	196	0.956137
197	-0.673648	0.781551	-0.623841	197	0.977151	0.520028	-0.275328	197	0.977151	5.61177	2.96173	197	0.977151	0.00696288	-0.171572	197	0.977151	0.113781	0.245964	197	0.977151	-0.0766226	0.443952	197	0.977151	0.317867	-0.0316146	197	0.977151	0.0137297	0.376362	197	0.977151	0.196173	0.0633167	197	0.977151	0.3507	-0.105392	197	0.977151	-0.090688	0.438747	197	0.977151	-0.0197082	0.377574	197	0.977151
198	-0.661057	0.789344	-0.613951	198	0.998165	0.51407	-0.271496	198	0.998165	5.54468	2.92218	198	0.998165	-0.00010161	-0.16993	198	0.998165	0.108281	0.248045	198	0.998165	-0.0819813	0.445737	198	0.998165	0.312535	-0.028607	198	0.998165	0.00825502	0.378122	198	0.998165	0.191191	0.0651013	198	0.998165	0.34523	-0.102375	198	0.998165	-0.0955349	0.440508	198	0.998165	-0.0248518	0.379744	198	0.998165
199	-0.648465	0.797012	-0.603964	199	1.01918	0.508031	-0.267739	199	1.01918	5.47668	2.88178	199	1.01918	-0.00726246	-0.16838	199	1.01918	0.102706	0.250048	199	1.01918	-0.0874131	0.447464	199	1.01918	0.30713	-0.0256682	199	1.01918	0.00270572	0.379811	199	1.01918	0.186142	0.0668283	199	1.01918	0.339686	-0.0994244	199	1.01918	-0.100448	0.442215	199	1.01918	-0.0300656	0.381853	199	1.01918
200	-0.635873	0.804553	-0.59388	200	1.04019	0.501913	-0.264058	200	1.04019	5.40779	2.84053	200	1.04019	-0.0145165	-0.166922	200	1.04019	0.0970579	0.251971	200	1.04019	-0.0929156	0.449132	200	1.04019	0.301655	-0.0227993	200	1.04019	-0.00291582	0.381429	200	1.04019	0.181026	0.0684969	200	1.04019	0.334069	-0.0965428	200	1.04019	-0.105425	0.443865	200	1.04019	-0.0353472	0.383899	200	1.04019
201	-0.623282	0.811967	-0.583703	201	1.06121	0.49572	-0.260456	201	1.06121	5.33805	2.79847	201	1.06121	-0.0218606	-0.165558	201	1.06121	0.0913401	0.253814	201	1.06121	-0.0984863	0.45074	201	1.06121	0.296111	-0.0200017	201	1.06121	-0.00860709	0.382975	201	1.06121	0.175847	0.0701063	201	1.06121	0.328382	-0.0937312	201	1.06121	-0.110464	0.445459	201	1.06121	-0.0406944	0.385882	201	1.06121
202	-0.61069	0.819252	-0.573433	202	1.08222	0.489453	-0.256933	202	1.08222	5.26748	2.7556	202	1.08222	-0.0292914	-0.164289	202	1.08222	0.0855547	0.255577	202	1.08222	-0.104123	0.452287	202	1.08222	0.290503	-0.0172766	202	1.08222	-0.0143656	0.384449	202	1.08222	0.170607	0.0716559	202	1.08222	0.322629	-0.0909908	202	1.08222	-0.115562	0.446995	202	1.08222	-0.0461048	0.387801	202	1.08222
203	-0.598099	0.826408	-0.563072	203	1.10323	0.483116	-0.253491	203	1.10323	5.19613	2.71196	203	1.10323	-0.0368056	-0.163113	203	1.10323	0.0797044	0.257258	203	1.10323	-0.109823	0.453774	203	1.10323	0.284831	-0.0146252	203	1.10323	-0.0201888	0.38585	203	1.10323	0.165308	0.0731449	203	1.10323	0.316811	-0.088323	203	1.10323	-0.120718	0.448472	203	1.10323	-0.0515759	0.389656	203	1.10323
204	-0.585507	0.833432	-0.552622	204	1.12425	0.476711	-0.250132	204	1.12425	5.12401	2.66755	204	1.12425	-0.0444001	-0.162033	204	1.12425	0.0737917	0.258856	204	1.12425	-0.115583	0.455198	204	1.12425	0.279098	-0.0120487	204	1.12425	-0.0260741	0.387177	204	1.12425	0.159953	0.0745728	204	1.12425	0.31093	-0.0857287	204	1.12425	-0.125928	0.449891	204	1.12425	-0.0571054	0.391445	204	1.12425
205	-0.572916	0.840324	-0.542084	205	1.14526	0.470241	-0.246857	205	1.14526	5.05116	2.6224	205	1.14526	-0.0520713	-0.161048	205	1.14526	0.0678191	0.260372	205	1.14526	-0.121402	0.45656	205	1.14526	0.273308	-0.00954814	205	1.14526	-0.0320189	0.388429	205	1.14526	0.154543	0.0759388	205	1.14526	0.30499	-0.0832093	205	1.14526	-0.131191	0.45125	205	1.14526	-0.0626908	0.393167	205	1.14526
206	-0.560324	0.847083	-0.531461	206	1.16628	0.46371	-0.243667	206	1.16628	4.97761	2.57652	206	1.16628	-0.0598159	-0.16016	206	1.16628	0.0617895	0.261804	206	1.16628	-0.127277	0.457859	206	1.16628	0.267462	-0.00712472	206	1.16628	-0.0380207	0.389606	206	1.16628	0.149082	0.0772424	206	1.16628	0.298994	-0.0807657	206	1.16628	-0.136505	0.452549	206	1.16628	-0.0683296	0.394823	206	1.16628
207	-0.547733	0.853707	-0.520753	207	1.18729	0.45712	-0.240565	207	1.18729	4.9034	2.52994	207	1.18729	-0.0676306	-0.159367	207	1.18729	0.0557053	0.263151	207	1.18729	-0.133205	0.459094	207	1.18729	0.261564	-0.00477949	207	1.18729	-0.0440766	0.390708	207	1.18729	0.143571	0.078483	207	1.18729	0.292943	-0.0783992	207	1.18729	-0.141867	0.453787	207	1.18729	-0.0740194	0.39641	207	1.18729
208	-0.535141	0.860197	-0.509962	208	1.2083	0.450473	-0.237551	208	1.2083	4.82856	2.48268	208	1.2083	-0.0755118	-0.158672	208	1.2083	0.0495693	0.264413	208	1.2083	-0.139183	0.460265	208	1.2083	0.255615	-0.00251347	208	1.2083	-0.0501841	0.391734	208	1.2083	0.138013	0.0796601	208	1.2083	0.286841	-0.0761106	208	1.2083	-0.147274	0.454964	208	1.2083	-0.0797577	0.397929	208	1.2083
209	-0.522549	0.86655	-0.499091	209	1.22932	0.443773	-0.234626	209	1.22932	4.75312	2.43476	209	1.22932	-0.083456	-0.158073	209	1.22932	0.0433842	0.26559	209	1.22932	-0.145209	0.461371	209	1.22932	0.249619	-0.000327677	209	1.22932	-0.0563405	0.392684	209	1.22932	0.132411	0.0807731	209	1.22932	0.280689	-0.0739011	209	1.22932	-0.152724	0.456079	209	1.22932	-0.0855419	0.399378	209	1.22932
210	-0.509958	0.872765	-0.488141	210	1.25033	0.437023	-0.231793	210	1.25033	4.67711	2.3862	210	1.25033	-0.0914598	-0.157572	210	1.25033	0.0371527	0.266681	210	1.25033	-0.15128	0.462411	210	1.25033	0.243577	0.00177694	210	1.25033	-0.0625431	0.393557	210	1.25033	0.126767	0.0818215	210	1.25033	0.274492	-0.0717716	210	1.25033	-0.158216	0.457132	210	1.25033	-0.0913694	0.400758	210	1.25033
211	-0.497366	0.878842	-0.477113	211	1.27135	0.430226	-0.229052	211	1.27135	4.60057	2.33701	211	1.27135	-0.0995196	-0.157168	211	1.27135	0.0308777	0.267686	211	1.27135	-0.157394	0.463387	211	1.27135	0.237494	0.00379944	211	1.27135	-0.0687891	0.394352	211	1.27135	0.121083	0.0828049	211	1.27135	0.268251	-0.069723	211	1.27135	-0.163746	0.458122	211	1.27135	-0.0972377	0.402067	211	1.27135
212	-0.484775	0.88478	-0.466009	212	1.29236	0.423385	-0.226404	212	1.29236	4.52353	2.28724	212	1.29236	-0.107632	-0.156862	212	1.29236	0.0245618	0.268603	212	1.29236	-0.163547	0.464295	212	1.29236	0.231371	0.00573893	212	1.29236	-0.0750757	0.39507	212	1.29236	0.115363	0.0837229	212	1.29236	0.26197	-0.0677563	212	1.29236	-0.169311	0.459049	212	1.29236	-0.103144	0.403305	212	1.29236
213	-0.472183	0.890577	-0.454832	213	1.31337	0.416502	-0.223851	213	1.31337	4.44603	2.23688	213	1.31337	-0.115793	-0.156654	213	1.31337	0.0182078	0.269433	213	1.31337	-0.169738	0.465138	213	1.31337	0.225211	0.00759456	213	1.31337	-0.0814002	0.39571	213	1.31337	0.109607	0.0845749	213	1.31337	0.255651	-0.0658723	213	1.31337	-0.174911	0.459913	213	1.31337	-0.109086	0.404471	213	1.31337
214	-0.459592	0.896234	-0.443582	214	1.33439	0.409581	-0.221394	214	1.33439	4.3681	2.18597	214	1.33439	-0.124	-0.156544	214	1.33439	0.0118186	0.270176	214	1.33439	-0.175963	0.465913	214	1.33439	0.219016	0.00936552	214	1.33439	-0.0877598	0.396272	214	1.33439	0.10382	0.0853608	214	1.33439	0.249297	-0.0640719	214	1.33439	-0.180541	0.460712	214	1.33439	-0.115061	0.405565	214	1.33439
215	-0.447	0.901748	-0.432262	215	1.3554	0.402625	-0.219034	215	1.3554	4.28977	2.13454	215	1.3554	-0.132248	-0.156532	215	1.3554	0.00539691	0.27083	215	1.3554	-0.182219	0.466622	215	1.3554	0.212791	0.011051	215	1.3554	-0.0941516	0.396756	215	1.3554	0.098004	0.0860801	215	1.3554	0.24291	-0.0623558	215	1.3554	-0.1862	0.461447	215	1.3554	-0.121067	0.406587	215	1.3554
216	-0.434409	0.907119	-0.420874	216	1.37642	0.395637	-0.216771	216	1.37642	4.21108	2.08259	216	1.37642	-0.140534	-0.156617	216	1.37642	-0.00105434	0.271396	216	1.37642	-0.188505	0.467262	216	1.37642	0.206536	0.0126503	216	1.37642	-0.100573	0.397161	216	1.37642	0.0921607	0.0867324	216	1.37642	0.236495	-0.0607249	216	1.37642	-0.191885	0.462118	216	1.37642	-0.1271	0.407535	216	1.37642
217	-0.421817	0.912347	-0.409419	217	1.39743	0.38862	-0.214608	217	1.39743	4.13207	2.03016	217	1.39743	-0.148854	-0.156801	217	1.39743	-0.00753233	0.271874	217	1.39743	-0.194816	0.467835	217	1.39743	0.200256	0.0141626	217	1.39743	-0.107021	0.397487	217	1.39743	0.0862933	0.0873176	217	1.39743	0.230052	-0.0591797	217	1.39743	-0.197594	0.462723	217	1.39743	-0.133158	0.40841	217	1.39743
218	-0.409226	0.917429	-0.397899	218	1.41844	0.381577	-0.212544	218	1.41844	4.05277	1.97727	218	1.41844	-0.157205	-0.157082	218	1.41844	-0.0140342	0.272262	218	1.41844	-0.201151	0.46834	218	1.41844	0.193953	0.0155874	218	1.41844	-0.113493	0.397734	218	1.41844	0.0804042	0.0878353	218	1.41844	0.223586	-0.0577211	218	1.41844	-0.203324	0.463264	218	1.41844	-0.139238	0.409211	218	1.41844
219	-0.396634	0.922367	-0.386316	219	1.43946	0.374511	-0.210581	219	1.43946	3.9732	1.92394	219	1.43946	-0.165583	-0.157462	219	1.43946	-0.0205571	0.272562	219	1.43946	-0.207506	0.468777	219	1.43946	0.187629	0.016924	219	1.43946	-0.119985	0.397903	219	1.43946	0.0744961	0.0882854	219	1.43946	0.217099	-0.0563496	219	1.43946	-0.209072	0.463738	219	1.43946	-0.145339	0.409938	219	1.43946
220	-0.384042	0.927158	-0.374671	220	1.46047	0.367426	-0.20872	220	1.46047	3.89342	1.8702	220	1.46047	-0.173985	-0.157938	220	1.46047	-0.0270981	0.272773	220	1.46047	-0.213879	0.469145	220	1.46047	0.181287	0.0181718	220	1.46047	-0.126496	0.397992	220	1.46047	0.0685715	0.0886676	220	1.46047	0.210594	-0.0550659	220	1.46047	-0.214836	0.464147	220	1.46047	-0.151456	0.41059	220	1.46047
221	-0.371451	0.931802	-0.362968	221	1.48149	0.360324	-0.206961	221	1.48149	3.81345	1.81606	221	1.48149	-0.182406	-0.158513	221	1.48149	-0.0336544	0.272894	221	1.48149	-0.220266	0.469444	221	1.48149	0.174931	0.0193302	221	1.48149	-0.133022	0.398001	221	1.48149	0.0626332	0.0889817	221	1.48149	0.204073	-0.0538705	221	1.48149	-0.220614	0.464491	221	1.48149	-0.157587	0.411167	221	1.48149
222	-0.358859	0.936298	-0.351206	222	1.5025	0.353209	-0.205305	222	1.5025	3.73333	1.76156	222	1.5025	-0.190843	-0.159184	222	1.5025	-0.040223	0.272926	222	1.5025	-0.226666	0.469674	222	1.5025	0.168563	0.0203987	222	1.5025	-0.13956	0.397932	222	1.5025	0.0566836	0.0892276	222	1.5025	0.197541	-0.0527639	222	1.5025	-0.226402	0.464768	222	1.5025	-0.16373	0.41167	222	1.5025
223	-0.346268	0.940646	-0.339389	223	1.52351	0.346084	-0.203754	223	1.52351	3.6531	1.70671	223	1.52351	-0.199292	-0.159952	223	1.52351	-0.0468011	0.272869	223	1.52351	-0.233075	0.469836	223	1.52351	0.162186	0.021377	223	1.52351	-0.146107	0.397784	223	1.52351	0.0507255	0.0894053	223	1.52351	0.190999	-0.0517468	223	1.52351	-0.232199	0.464979	223	1.52351	-0.169881	0.412096	223	1.52351
224	-0.333676	0.944845	-0.327519	224	1.54453	0.338951	-0.202307	224	1.54453	3.57278	1.65155	224	1.54453	-0.207749	-0.160816	224	1.54453	-0.0533857	0.272723	224	1.54453	-0.23949	0.469928	224	1.54453	0.155802	0.0222644	224	1.54453	-0.152662	0.397556	224	1.54453	0.0447615	0.0895146	224	1.54453	0.18445	-0.0508193	224	1.54453	-0.238002	0.465124	224	1.54453	-0.176039	0.412448	224	1.54453
225	-0.321085	0.948894	-0.315596	225	1.56554	0.331815	-0.200965	225	1.56554	3.49242	1.59609	225	1.56554	-0.216211	-0.161777	225	1.56554	-0.0599739	0.272487	225	1.56554	-0.245909	0.469952	225	1.56554	0.149415	0.0230607	225	1.56554	-0.159219	0.39725	225	1.56554	0.0387942	0.0895554	225	1.56554	0.177898	-0.0499821	225	1.56554	-0.243808	0.465203	225	1.56554	-0.1822	0.412723	225	1.56554
226	-0.308493	0.952792	-0.303623	226	1.58656	0.324678	-0.199729	226	1.58656	3.41206	1.54036	226	1.58656	-0.224674	-0.162833	226	1.58656	-0.0665629	0.272162	226	1.58656	-0.252329	0.469906	226	1.58656	0.143027	0.0237655	226	1.58656	-0.165778	0.396864	226	1.58656	0.0328262	0.0895278	226	1.58656	0.171345	-0.0492355	226	1.58656	-0.249614	0.465215	226	1.58656	-0.188362	0.412923	226	1.58656
227	-0.295902	0.95654	-0.291602	227	1.60757	0.317543	-0.1986	227	1.60757	3.33172	1.48439	227	1.60757	-0.233134	-0.163985	227	1.60757	-0.0731497	0.271749	227	1.60757	-0.258746	0.469792	227	1.60757	0.136641	0.0243784	227	1.60757	-0.172334	0.3964	227	1.60757	0.0268602	0.0894318	227	1.60757	0.164795	-0.0485798	227	1.60757	-0.255419	0.465161	227	1.60757	-0.194522	0.413047	227	1.60757
228	-0.28331	0.960135	-0.279535	228	1.62858	0.310413	-0.197577	228	1.62858	3.25144	1.42819	228	1.62858	-0.241588	-0.165231	228	1.62858	-0.0797314	0.271246	228	1.62858	-0.265158	0.469609	228	1.62858	0.13026	0.0248993	228	1.62858	-0.178885	0.395858	228	1.62858	0.0208988	0.0892675	228	1.62858	0.158249	-0.0480152	228	1.62858	-0.261219	0.465041	228	1.62858	-0.200677	0.413095	228	1.62858
229	-0.270718	0.963579	-0.267424	229	1.6496	0.303293	-0.196662	229	1.6496	3.17125	1.3718	229	1.6496	-0.250031	-0.166571	229	1.6496	-0.0863051	0.270656	229	1.6496	-0.271563	0.469356	229	1.6496	0.123887	0.0253278	229	1.6496	-0.185428	0.395237	229	1.6496	0.0149447	0.0890348	229	1.6496	0.151711	-0.0475421	229	1.6496	-0.267012	0.464855	229	1.6496	-0.206825	0.413067	229	1.6496
230	-0.258127	0.96687	-0.25527	230	1.67061	0.296184	-0.195854	230	1.67061	3.09121	1.31524	230	1.67061	-0.258461	-0.168005	230	1.67061	-0.0928679	0.269976	230	1.67061	-0.277957	0.469035	230	1.67061	0.117524	0.0256639	230	1.67061	-0.191961	0.394538	230	1.67061	0.0090004	0.0887339	230	1.67061	0.145184	-0.0471607	230	1.67061	-0.272795	0.464602	230	1.67061	-0.212962	0.412963	230	1.67061
231	-0.245535	0.970007	-0.243076	231	1.69163	0.28909	-0.195155	231	1.69163	3.01133	1.25853	231	1.69163	-0.266872	-0.169532	231	1.69163	-0.0994169	0.269209	231	1.69163	-0.284338	0.468645	231	1.69163	0.111175	0.0259072	231	1.69163	-0.198479	0.393762	231	1.69163	0.00306863	0.0883649	231	1.69163	0.138671	-0.046871	231	1.69163	-0.278566	0.464284	231	1.69163	-0.219087	0.412783	231	1.69163
232	-0.232944	0.972991	-0.230843	232	1.71264	0.282014	-0.194564	232	1.71264	2.93165	1.2017	232	1.71264	-0.275263	-0.171151	232	1.71264	-0.105949	0.268355	232	1.71264	-0.290702	0.468187	232	1.71264	0.104842	0.0260578	232	1.71264	-0.204981	0.392909	232	1.71264	-0.00284803	0.087928	232	1.71264	0.132175	-0.0466733	232	1.71264	-0.284323	0.463899	232	1.71264	-0.225196	0.412527	232	1.71264
233	-0.220352	0.975821	-0.218573	233	1.73365	0.274959	-0.194082	233	1.73365	2.85221	1.14478	233	1.73365	-0.283628	-0.172861	233	1.73365	-0.112462	0.267413	233	1.73365	-0.297047	0.467661	233	1.73365	0.0985283	0.0261156	233	1.73365	-0.211464	0.391978	233	1.73365	-0.00874696	0.0874234	233	1.73365	0.125698	-0.0465677	233	1.73365	-0.290062	0.463449	233	1.73365	-0.231286	0.412196	233	1.73365
234	-0.207761	0.978495	-0.206269	234	1.75467	0.267929	-0.193709	234	1.75467	2.77305	1.08778	234	1.75467	-0.291964	-0.174663	234	1.75467	-0.118952	0.266384	234	1.75467	-0.303371	0.467066	234	1.75467	0.0922361	0.0260805	234	1.75467	-0.217924	0.390971	234	1.75467	-0.0146256	0.0868513	234	1.75467	0.119243	-0.0465541	234	1.75467	-0.295782	0.462933	234	1.75467	-0.237356	0.411789	234	1.75467
235	-0.195169	0.981015	-0.193932	235	1.77568	0.260926	-0.193445	235	1.77568	2.69419	1.03074	235	1.77568	-0.300268	-0.176554	235	1.77568	-0.125417	0.265269	235	1.77568	-0.309669	0.466404	235	1.77568	0.0859684	0.0259526	235	1.77568	-0.224359	0.389888	235	1.77568	-0.0204812	0.0862119	235	1.77568	0.112814	-0.0466326	235	1.77568	-0.301479	0.462352	235	1.77568	-0.243402	0.411306	235	1.77568
236	-0.182578	0.983379	-0.181565	236	1.7967	0.253954	-0.19329	236	1.7967	2.61568	0.973682	236	1.7967	-0.308535	-0.178535	236	1.7967	-0.131854	0.264068	236	1.7967	-0.315941	0.465674	236	1.7967	0.079728	0.0257319	236	1.7967	-0.230766	0.388729	236	1.7967	-0.0263114	0.0855056	236	1.7967	0.106412	-0.0468031	236	1.7967	-0.307151	0.461706	236	1.7967	-0.249421	0.410749	236	1.7967
237	-0.169986	0.985587	-0.169169	237	1.81771	0.247015	-0.193244	237	1.81771	2.53755	0.916626	237	1.81771	-0.316763	-0.180603	237	1.81771	-0.13826	0.262781	237	1.81771	-0.322182	0.464878	237	1.81771	0.0735177	0.0254184	237	1.81771	-0.237142	0.387495	237	1.81771	-0.0321134	0.0847327	237	1.81771	0.100041	-0.0470656	237	1.81771	-0.312796	0.460995	237	1.81771	-0.255412	0.410116	237	1.81771
238	-0.157394	0.987639	-0.156745	238	1.83872	0.240113	-0.193308	238	1.83872	2.45983	0.8596	238	1.83872	-0.324947	-0.182759	238	1.83872	-0.144632	0.26141	238	1.83872	-0.32839	0.464014	238	1.83872	0.0673402	0.0250125	238	1.83872	-0.243484	0.386187	238	1.83872	-0.0378849	0.0838934	238	1.83872	0.0937044	-0.04742	238	1.83872	-0.318411	0.460219	238	1.83872	-0.261371	0.409409	238	1.83872
239	-0.144803	0.989534	-0.144297	239	1.85974	0.23325	-0.193481	239	1.85974	2.38255	0.802629	239	1.85974	-0.333084	-0.185002	239	1.85974	-0.150967	0.259955	239	1.85974	-0.334562	0.463084	239	1.85974	0.0611982	0.0245141	239	1.85974	-0.24979	0.384805	239	1.85974	-0.0436231	0.0829882	239	1.85974	0.0874038	-0.0478661	239	1.85974	-0.323994	0.45938	239	1.85974	-0.267295	0.408627	239	1.85974
240	-0.132211	0.991273	-0.131826	240	1.88075	0.22643	-0.193763	240	1.88075	2.30576	0.745739	240	1.88075	-0.341171	-0.18733	240	1.88075	-0.157263	0.258416	240	1.88075	-0.340696	0.462088	240	1.88075	0.0550945	0.0239236	240	1.88075	-0.256057	0.383349	240	1.88075	-0.0493255	0.0820175	240	1.88075	0.0811425	-0.0484037	240	1.88075	-0.329542	0.458477	240	1.88075	-0.273183	0.407772	240	1.88075
241	-0.11962	0.992854	-0.119335	241	1.90177	0.219656	-0.194154	241	1.90177	2.22948	0.688954	241	1.90177	-0.349203	-0.189742	241	1.90177	-0.163516	0.256794	241	1.90177	-0.346789	0.461026	241	1.90177	0.0490317	0.0232412	241	1.90177	-0.262282	0.381821	241	1.90177	-0.0549898	0.0809816	241	1.90177	0.0749232	-0.0490326	241	1.90177	-0.335053	0.45751	241	1.90177	-0.279031	0.406842	241	1.90177
242	-0.107028	0.994278	-0.106824	242	1.92278	0.212931	-0.194654	242	1.92278	2.15375	0.632299	242	1.92278	-0.357178	-0.192237	242	1.92278	-0.169725	0.25509	242	1.92278	-0.352838	0.4599	242	1.92278	0.0430125	0.0224673	242	1.92278	-0.268461	0.380221	242	1.92278	-0.0606132	0.0798811	242	1.92278	0.0687486	-0.0497524	242	1.92278	-0.340525	0.45648	242	1.92278	-0.284838	0.40584	242	1.92278
243	-0.0944367	0.995544	-0.0942964	243	1.94379	0.206258	-0.195262	243	1.94379	2.07861	0.575801	243	1.94379	-0.365091	-0.194815	243	1.94379	-0.175886	0.253305	243	1.94379	-0.35884	0.458709	243	1.94379	0.0370397	0.021602	243	1.94379	-0.274594	0.378549	243	1.94379	-0.0661935	0.0787165	243	1.94379	0.0626215	-0.0505629	243	1.94379	-0.345954	0.455388	243	1.94379	-0.290599	0.404765	243	1.94379
244	-0.0818451	0.996653	-0.0817538	244	1.96481	0.199639	-0.195979	244	1.96481	2.00408	0.519483	244	1.96481	-0.372939	-0.197474	244	1.96481	-0.181996	0.251439	244	1.96481	-0.364794	0.457453	244	1.96481	0.0311157	0.0206459	244	1.96481	-0.280676	0.376807	244	1.96481	-0.071728	0.0774882	244	1.96481	0.0565446	-0.0514638	244	1.96481	-0.351339	0.454235	244	1.96481	-0.296314	0.403617	244	1.96481
245	-0.0692536	0.997603	-0.0691982	245	1.98582	0.193077	-0.196804	245	1.98582	1.93019	0.46337	245	1.98582	-0.380719	-0.200213	245	1.98582	-0.188054	0.249494	245	1.98582	-0.370695	0.456134	245	1.98582	0.0252433	0.0195994	245	1.98582	-0.286705	0.374995	245	1.98582	-0.0772144	0.0761967	245	1.98582	0.0505205	-0.0524545	245	1.98582	-0.356677	0.453019	245	1.98582	-0.301978	0.402398	245	1.98582
246	-0.056662	0.998395	-0.0566317	246	2.00684	0.186577	-0.197737	246	2.00684	1.85699	0.407487	246	2.00684	-0.388428	-0.20303	246	2.00684	-0.194055	0.247469	246	2.00684	-0.376542	0.454753	246	2.00684	0.019425	0.0184629	246	2.00684	-0.292679	0.373114	246	2.00684	-0.0826502	0.0748428	246	2.00684	0.044552	-0.0535348	246	2.00684	-0.361965	0.451743	246	2.00684	-0.307591	0.401108	246	2.00684
247	-0.0440704	0.999029	-0.0440562	247	2.02785	0.180139	-0.198777	247	2.02785	1.7845	0.35186	247	2.02785	-0.396061	-0.205925	247	2.02785	-0.199998	0.245366	247	2.02785	-0.382332	0.453309	247	2.02785	0.0136633	0.0172369	247	2.02785	-0.298594	0.371164	247	2.02785	-0.0880331	0.0734269	247	2.02785	0.0386416	-0.054704	247	2.02785	-0.367202	0.450406	247	2.02785	-0.313148	0.399746	247	2.02785
248	-0.0314789	0.999505	-0.0314737	248	2.04886	0.173768	-0.199924	248	2.04886	1.71276	0.296511	248	2.04886	-0.403616	-0.208896	248	2.04886	-0.20588	0.243187	248	2.04886	-0.388063	0.451803	248	2.04886	0.00796097	0.0159219	248	2.04886	-0.304448	0.369148	248	2.04886	-0.0933606	0.0719497	248	2.04886	0.032792	-0.0559617	248	2.04886	-0.372386	0.44901	248	2.04886	-0.318649	0.398315	248	2.04886
249	-0.0188873	0.999822	-0.0188862	249	2.06988	0.167466	-0.201178	249	2.06988	1.6418	0.241467	249	2.06988	-0.411089	-0.211942	249	2.06988	-0.211698	0.240931	249	2.06988	-0.393732	0.450236	249	2.06988	0.00232036	0.0145186	249	2.06988	-0.31024	0.367065	249	2.06988	-0.0986304	0.0704118	249	2.06988	0.0270057	-0.0573074	249	2.06988	-0.377513	0.447554	249	2.06988	-0.32409	0.396814	249	2.06988
250	-0.00629578	0.99998	-0.00629574	250	2.09089	0.161235	-0.202537	250	2.09089	1.57164	0.186751	250	2.09089	-0.418476	-0.215061	250	2.09089	-0.21745	0.2386	250	2.09089	-0.399336	0.448609	250	2.09089	-0.00325601	0.0130276	250	2.09089	-0.315965	0.364916	250	2.09089	-0.10384	0.0688139	250	2.09089	0.0212854	-0.0587403	250	2.09089	-0.382582	0.44604	250	2.09089	-0.329469	0.395245	250	2.09089
251	0.00629577	0.99998	0.00629573	251	2.11191	0.155079	-0.204001	251	2.11191	1.50232	0.132387	251	2.11191	-0.425776	-0.218253	251	2.11191	-0.223133	0.236195	251	2.11191	-0.404872	0.446922	251	2.11191	-0.00876567	0.0114495	251	2.11191	-0.321622	0.362703	251	2.11191	-0.108988	0.0671568	251	2.11191	0.0156335	-0.06026	251	2.11191	-0.38759	0.444468	251	2.11191	-0.334784	0.393607	251	2.11191
252	0.0188873	0.999822	0.0188862	252	2.13292	0.149	-0.20557	252	2.13292	1.43387	0.0783997	252	2.13292	-0.432984	-0.221515	252	2.13292	-0.228745	0.233717	252	2.13292	-0.41034	0.445177	252	2.13292	-0.0142062	0.00978497	252	2.13292	-0.327207	0.360427	252	2.13292	-0.11407	0.0654411	252	2.13292	0.0100525	-0.0618658	252	2.13292	-0.392535	0.442839	252	2.13292	-0.340032	0.391902	252	2.13292
253	0.0314789	0.999505	0.0314737	253	2.15393	0.143002	-0.207242	253	2.15393	1.36632	0.0248124	253	2.15393	-0.440097	-0.224847	253	2.15393	-0.234283	0.231167	253	2.15393	-0.415735	0.443373	253	2.15393	-0.0195752	0.00803482	253	2.15393	-0.33272	0.358088	253	2.15393	-0.119087	0.0636676	253	2.15393	0.00454486	-0.0635568	253	2.15393	-0.397415	0.441153	253	2.15393	-0.345211	0.390131	253	2.15393
254	0.0440704	0.999029	0.0440562	254	2.17495	0.137085	-0.209018	254	2.17495	1.2997	-0.028351	254	2.17495	-0.447112	-0.228246	254	2.17495	-0.239744	0.228546	254	2.17495	-0.421057	0.441512	254	2.17495	-0.0248702	0.00619979	254	2.17495	-0.338156	0.355687	254	2.17495	-0.124033	0.0618371	254	2.17495	-0.000886911	-0.0653324	254	2.17495	-0.402229	0.439412	254	2.17495	-0.350318	0.388293	254	2.17495
255	0.056662	0.998395	0.0566317	255	2.19596	0.131254	-0.210896	255	2.19596	1.23405	-0.0810671	255	2.19596	-0.454026	-0.231712	255	2.19596	-0.245128	0.225855	255	2.19596	-0.426301	0.439594	255	2.19596	-0.030089	0.00428069	255	2.19596	-0.343514	0.353226	255	2.19596	-0.128909	0.0599504	255	2.19596	-0.00624046	-0.0671918	255	2.19596	-0.406972	0.437616	255	2.19596	-0.355353	0.386391	255	2.19596
256	0.0692535	0.997603	0.0691982	256	2.21698	0.125511	-0.212875	256	2.21698	1.16938	-0.133313	256	2.21698	-0.460836	-0.235242	256	2.21698	-0.25043	0.223096	256	2.21698	-0.431467	0.437621	256	2.21698	-0.0352293	0.00227838	256	2.21698	-0.348792	0.350705	256	2.21698	-0.133712	0.0580084	256	2.21698	-0.0115134	-0.0691342	256	2.21698	-0.411645	0.435765	256	2.21698	-0.360311	0.384424	256	2.21698
257	0.0818451	0.996653	0.0817537	257	2.23799	0.119858	-0.214956	257	2.23799	1.10572	-0.185064	257	2.23799	-0.467539	-0.238836	257	2.23799	-0.255648	0.22027	257	2.23799	-0.436551	0.435594	257	2.23799	-0.0402887	0.00019373	257	2.23799	-0.353986	0.348126	257	2.23799	-0.138438	0.0560118	257	2.23799	-0.0167035	-0.0711587	257	2.23799	-0.416244	0.433862	257	2.23799	-0.365191	0.382395	257	2.23799
258	0.0944366	0.995544	0.0942963	258	2.259	0.114298	-0.217135	258	2.259	1.04311	-0.2363	258	2.259	-0.474132	-0.242491	258	2.259	-0.260781	0.217378	258	2.259	-0.441552	0.433512	258	2.259	-0.045265	-0.00197233	258	2.259	-0.359095	0.34549	258	2.259	-0.143088	0.0539617	258	2.259	-0.0218083	-0.0732644	258	2.259	-0.420767	0.431906	258	2.259	-0.369992	0.380302	258	2.259
259	0.107028	0.994278	0.106824	259	2.28002	0.108833	-0.219414	259	2.28002	0.981577	-0.286996	259	2.28002	-0.480612	-0.246207	259	2.28002	-0.265826	0.21442	259	2.28002	-0.446468	0.431377	259	2.28002	-0.0501561	-0.00421885	259	2.28002	-0.364117	0.342798	259	2.28002	-0.147657	0.0518588	259	2.28002	-0.0268257	-0.0754505	259	2.28002	-0.425213	0.429898	259	2.28002	-0.37471	0.378148	259	2.28002
260	0.11962	0.992854	0.119335	260	2.30103	0.103466	-0.22179	260	2.30103	0.921141	-0.33713	260	2.30103	-0.486976	-0.24998	260	2.30103	-0.270781	0.2114	260	2.30103	-0.451295	0.429191	260	2.30103	-0.0549598	-0.00654484	260	2.30103	-0.369049	0.340051	260	2.30103	-0.152145	0.0497041	260	2.30103	-0.0317534	-0.0777158	260	2.30103	-0.429579	0.427839	260	2.30103	-0.379343	0.375934	260	2.30103
261	0.132211	0.991273	0.131826	261	2.32205	0.0981991	-0.224263	261	2.32205	0.861831	-0.386681	261	2.32205	-0.493221	-0.253811	261	2.32205	-0.275644	0.208317	261	2.32205	-0.456033	0.426953	261	2.32205	-0.0596739	-0.00894926	261	2.32205	-0.373889	0.33725	261	2.32205	-0.156549	0.0474986	261	2.32205	-0.0365892	-0.0800595	261	2.32205	-0.433864	0.425731	261	2.32205	-0.383891	0.37366	261	2.32205
262	0.144803	0.989534	0.144297	262	2.34306	0.0930344	-0.226832	262	2.34306	0.803674	-0.435627	262	2.34306	-0.499346	-0.257696	262	2.34306	-0.280412	0.205174	262	2.34306	-0.460678	0.424665	262	2.34306	-0.0642964	-0.0114311	262	2.34306	-0.378635	0.334398	262	2.34306	-0.160868	0.0452432	262	2.34306	-0.0413311	-0.0824804	262	2.34306	-0.438066	0.423574	262	2.34306	-0.38835	0.371328	262	2.34306
263	0.157394	0.987639	0.156745	263	2.36407	0.0879743	-0.229495	263	2.36407	0.746696	-0.483945	263	2.36407	-0.505346	-0.261635	263	2.36407	-0.285083	0.201971	263	2.36407	-0.465229	0.422329	263	2.36407	-0.0688253	-0.0139891	263	2.36407	-0.383284	0.331494	263	2.36407	-0.165099	0.0429389	263	2.36407	-0.0459769	-0.0849776	263	2.36407	-0.442183	0.421369	263	2.36407	-0.392718	0.368938	263	2.36407
264	0.169986	0.985587	0.169169	264	2.38509	0.0830211	-0.232251	264	2.38509	0.690921	-0.531614	264	2.38509	-0.511219	-0.265625	264	2.38509	-0.289656	0.198711	264	2.38509	-0.469684	0.419944	264	2.38509	-0.0732584	-0.0166224	264	2.38509	-0.387836	0.32854	264	2.38509	-0.169241	0.0405868	264	2.38509	-0.0505245	-0.0875499	264	2.38509	-0.446212	0.419117	264	2.38509	-0.396995	0.366491	264	2.38509
265	0.182578	0.983379	0.181565	265	2.4061	0.0781769	-0.235099	265	2.4061	0.636374	-0.578615	265	2.4061	-0.516963	-0.269666	265	2.4061	-0.294128	0.195394	265	2.4061	-0.474041	0.417512	265	2.4061	-0.077594	-0.0193296	265	2.4061	-0.392287	0.325538	265	2.4061	-0.173291	0.0381878	265	2.4061	-0.054972	-0.0901961	265	2.4061	-0.450153	0.416819	265	2.4061	-0.401177	0.363989	265	2.4061
266	0.195169	0.981015	0.193932	266	2.42712	0.073444	-0.238039	266	2.42712	0.58308	-0.624924	266	2.42712	-0.522575	-0.273754	266	2.42712	-0.298497	0.192022	266	2.42712	-0.478298	0.415035	266	2.42712	-0.08183	-0.0221096	266	2.42712	-0.396636	0.322488	266	2.42712	-0.177249	0.0357432	266	2.42712	-0.0593174	-0.0929152	266	2.42712	-0.454004	0.414476	266	2.42712	-0.405263	0.361433	266	2.42712
267	0.207761	0.978495	0.206269	267	2.44813	0.0688244	-0.241067	267	2.44813	0.531061	-0.670523	267	2.44813	-0.528053	-0.277888	267	2.44813	-0.302762	0.188596	267	2.44813	-0.482454	0.412512	267	2.44813	-0.0859647	-0.0249612	267	2.44813	-0.400881	0.319393	267	2.44813	-0.181112	0.0332538	267	2.44813	-0.0635588	-0.0957059	267	2.44813	-0.457762	0.412089	267	2.44813	-0.409251	0.358824	267	2.44813
268	0.220352	0.975821	0.218573	268	2.46914	0.0643201	-0.244184	268	2.46914	0.480341	-0.715391	268	2.46914	-0.533394	-0.282067	268	2.46914	-0.30692	0.185118	268	2.46914	-0.486505	0.409946	268	2.46914	-0.089996	-0.0278831	268	2.46914	-0.40502	0.316254	268	2.46914	-0.184878	0.0307209	268	2.46914	-0.0676943	-0.098567	268	2.46914	-0.461426	0.40966	268	2.46914	-0.41314	0.356162	268	2.46914
269	0.232944	0.972991	0.230843	269	2.49016	0.0599331	-0.247388	269	2.49016	0.430943	-0.759509	269	2.49016	-0.538595	-0.286288	269	2.49016	-0.31097	0.18159	269	2.49016	-0.490451	0.407338	269	2.49016	-0.0939224	-0.030874	269	2.49016	-0.409051	0.313071	269	2.49016	-0.188546	0.0281455	269	2.49016	-0.0717221	-0.101497	269	2.49016	-0.464995	0.407188	269	2.49016	-0.416927	0.35345	269	2.49016
270	0.245535	0.970007	0.243076	270	2.51117	0.0556654	-0.250677	270	2.51117	0.382887	-0.802856	270	2.51117	-0.543656	-0.29055	270	2.51117	-0.31491	0.178013	270	2.51117	-0.494289	0.404688	270	2.51117	-0.097742	-0.0339326	270	2.51117	-0.412973	0.309847	270	2.51117	-0.192115	0.0255287	270	2.51117	-0.0756403	-0.104495	270	2.51117	-0.468467	0.404676	270	2.51117	-0.420612	0.350688	270	2.51117
271	0.258127	0.96687	0.25527	271	2.53219	0.0515189	-0.254049	271	2.53219	0.336196	-0.845414	271	2.53219	-0.548573	-0.294851	271	2.53219	-0.318738	0.174388	271	2.53219	-0.498019	0.401998	271	2.53219	-0.101453	-0.0370575	271	2.53219	-0.416783	0.306582	271	2.53219	-0.195582	0.0228719	271	2.53219	-0.0794473	-0.10756	271	2.53219	-0.471841	0.402124	271	2.53219	-0.424192	0.347878	271	2.53219
272	0.270718	0.963579	0.267424	272	2.5532	0.0474954	-0.257505	272	2.5532	0.290889	-0.887164	272	2.5532	-0.553344	-0.299189	272	2.5532	-0.322452	0.170718	272	2.5532	-0.501638	0.399268	272	2.5532	-0.105054	-0.0402474	272	2.5532	-0.42048	0.303278	272	2.5532	-0.198946	0.020176	272	2.5532	-0.0831414	-0.110689	272	2.5532	-0.475114	0.399534	272	2.5532	-0.427665	0.345021	272	2.5532
273	0.28331	0.960135	0.279535	273	2.57421	0.0435966	-0.261041	273	2.57421	0.246987	-0.928087	273	2.57421	-0.557967	-0.303562	273	2.57421	-0.326052	0.167004	273	2.57421	-0.505145	0.396501	273	2.57421	-0.108544	-0.0435009	273	2.57421	-0.424063	0.299938	273	2.57421	-0.202207	0.0174423	273	2.57421	-0.086721	-0.113883	273	2.57421	-0.478286	0.396906	273	2.57421	-0.431031	0.342117	273	2.57421
274	0.295902	0.95654	0.291602	274	2.59523	0.0398242	-0.264657	274	2.59523	0.20451	-0.968166	274	2.59523	-0.56244	-0.307967	274	2.59523	-0.329534	0.163247	274	2.59523	-0.508538	0.393698	274	2.59523	-0.11192	-0.0468164	274	2.59523	-0.427529	0.296561	274	2.59523	-0.205361	0.014672	274	2.59523	-0.0901844	-0.117139	274	2.59523	-0.481355	0.394243	274	2.59523	-0.434288	0.339169	274	2.59523
275	0.308493	0.952792	0.303623	275	2.61624	0.0361801	-0.26835	275	2.61624	0.163475	-1.00738	275	2.61624	-0.566761	-0.312404	275	2.61624	-0.332899	0.159449	275	2.61624	-0.511815	0.390859	275	2.61624	-0.115182	-0.0501927	275	2.61624	-0.430878	0.29315	275	2.61624	-0.208408	0.0118664	275	2.61624	-0.0935302	-0.120455	275	2.61624	-0.48432	0.391544	275	2.61624	-0.437434	0.336178	275	2.61624
276	0.321085	0.948894	0.315596	276	2.63726	0.0326657	-0.272119	276	2.63726	0.123901	-1.04572	276	2.63726	-0.570928	-0.31687	276	2.63726	-0.336143	0.155612	276	2.63726	-0.514976	0.387986	276	2.63726	-0.118327	-0.0536281	276	2.63726	-0.434107	0.289706	276	2.63726	-0.211347	0.00902664	276	2.63726	-0.0967569	-0.123831	276	2.63726	-0.487179	0.388812	276	2.63726	-0.440469	0.333145	276	2.63726
277	0.333676	0.944845	0.327519	277	2.65827	0.0292826	-0.275963	277	2.65827	0.0858065	-1.08316	277	2.65827	-0.574939	-0.321364	277	2.65827	-0.339266	0.151738	277	2.65827	-0.518019	0.38508	277	2.65827	-0.121355	-0.0571211	277	2.65827	-0.437216	0.286231	277	2.65827	-0.214176	0.00615399	277	2.65827	-0.099863	-0.127266	277	2.65827	-0.489931	0.386047	277	2.65827	-0.443389	0.330071	277	2.65827
278	0.346268	0.940646	0.339389	278	2.67928	0.0260323	-0.27988	278	2.67928	0.049207	-1.11969	278	2.67928	-0.578793	-0.325882	278	2.67928	-0.342267	0.147828	278	2.67928	-0.520943	0.382143	278	2.67928	-0.124264	-0.0606703	278	2.67928	-0.440203	0.282726	278	2.67928	-0.216893	0.00324973	278	2.67928	-0.102847	-0.130756	278	2.67928	-0.492575	0.38325	278	2.67928	-0.446195	0.326958	278	2.67928
279	0.358859	0.936298	0.351206	279	2.7003	0.0229162	-0.283868	279	2.7003	0.014119	-1.15528	279	2.7003	-0.582488	-0.330424	279	2.7003	-0.345144	0.143884	279	2.7003	-0.523745	0.379175	279	2.7003	-0.127053	-0.0642739	279	2.7003	-0.443066	0.279192	279	2.7003	-0.219499	0.000315144	279	2.7003	-0.105708	-0.134302	279	2.7003	-0.49511	0.380424	279	2.7003	-0.448886	0.323806	279	2.7003
280	0.371451	0.931802	0.362968	280	2.72131	0.0199357	-0.287924	280	2.72131	-0.0194419	-1.18994	280	2.72131	-0.586022	-0.334986	280	2.72131	-0.347895	0.139908	280	2.72131	-0.526426	0.376178	280	2.72131	-0.129721	-0.0679306	280	2.72131	-0.445805	0.275632	280	2.72131	-0.221991	-0.00264847	280	2.72131	-0.108444	-0.1379	280	2.72131	-0.497535	0.377569	280	2.72131	-0.451459	0.320619	280	2.72131
281	0.384042	0.927158	0.374671	281	2.74233	0.0170922	-0.292049	281	2.74233	-0.051461	-1.22363	281	2.74233	-0.589394	-0.339568	281	2.74233	-0.35052	0.135901	281	2.74233	-0.528984	0.373154	281	2.74233	-0.132266	-0.0716386	281	2.74233	-0.448418	0.272047	281	2.74233	-0.224369	-0.00563981	281	2.74233	-0.111055	-0.141551	281	2.74233	-0.499848	0.374686	281	2.74233	-0.453914	0.317396	281	2.74233
282	0.396634	0.922367	0.386316	282	2.76334	0.0143869	-0.296239	282	2.76334	-0.081924	-1.25635	282	2.76334	-0.592602	-0.344167	282	2.76334	-0.353018	0.131865	282	2.76334	-0.531417	0.370103	282	2.76334	-0.134687	-0.0753962	282	2.76334	-0.450904	0.268438	282	2.76334	-0.226631	-0.00865755	282	2.76334	-0.113539	-0.145252	282	2.76334	-0.502049	0.371776	282	2.76334	-0.456249	0.314139	282	2.76334
283	0.409225	0.917429	0.397899	283	2.78435	0.0118209	-0.300493	283	2.78435	-0.110818	-1.28807	283	2.78435	-0.595645	-0.348782	283	2.78435	-0.355386	0.127802	283	2.78435	-0.533725	0.367028	283	2.78435	-0.136983	-0.0792019	283	2.78435	-0.453262	0.264808	283	2.78435	-0.228777	-0.0117004	283	2.78435	-0.115895	-0.149001	283	2.78435	-0.504137	0.368842	283	2.78435	-0.458465	0.31085	283	2.78435
284	0.421817	0.912347	0.409419	284	2.80537	0.00939547	-0.304809	284	2.80537	-0.138129	-1.3188	284	2.80537	-0.598521	-0.353409	284	2.80537	-0.357626	0.123715	284	2.80537	-0.535906	0.363929	284	2.80537	-0.139154	-0.083054	284	2.80537	-0.45549	0.261157	284	2.80537	-0.230805	-0.0147669	284	2.80537	-0.118122	-0.152797	284	2.80537	-0.50611	0.365884	284	2.80537	-0.460559	0.307531	284	2.80537
285	0.434409	0.907119	0.420874	285	2.82638	0.00711161	-0.309184	285	2.82638	-0.163846	-1.34851	285	2.82638	-0.601229	-0.358048	285	2.82638	-0.359734	0.119603	285	2.82638	-0.537961	0.360807	285	2.82638	-0.141198	-0.0869507	285	2.82638	-0.457589	0.257487	285	2.82638	-0.232714	-0.0178558	285	2.82638	-0.120219	-0.156638	285	2.82638	-0.507968	0.362903	285	2.82638	-0.46253	0.304181	285	2.82638
286	0.447	0.901748	0.432262	286	2.8474	0.00497034	-0.313618	286	2.8474	-0.187958	-1.37718	286	2.8474	-0.603768	-0.362695	286	2.8474	-0.361711	0.115471	286	2.8474	-0.539887	0.357665	286	2.8474	-0.143115	-0.0908903	286	2.8474	-0.459557	0.2538	286	2.8474	-0.234505	-0.0209657	286	2.8474	-0.122185	-0.160523	286	2.8474	-0.50971	0.359901	286	2.8474	-0.464379	0.300805	286	2.8474
287	0.459592	0.896234	0.443582	287	2.86841	0.0029726	-0.318108	287	2.86841	-0.210453	-1.40482	287	2.86841	-0.606137	-0.367349	287	2.86841	-0.363555	0.111318	287	2.86841	-0.541683	0.354504	287	2.86841	-0.144903	-0.0948711	287	2.86841	-0.461392	0.250097	287	2.86841	-0.236175	-0.0240953	287	2.86841	-0.124019	-0.164449	287	2.86841	-0.511335	0.35688	287	2.86841	-0.466104	0.297401	287	2.86841
288	0.472183	0.890577	0.454832	288	2.88942	0.00111929	-0.322653	288	2.88942	-0.231322	-1.43139	288	2.88942	-0.608334	-0.372008	288	2.88942	-0.365266	0.107148	288	2.88942	-0.54335	0.351324	288	2.88942	-0.146561	-0.0988914	288	2.88942	-0.463095	0.246381	288	2.88942	-0.237725	-0.0272431	288	2.88942	-0.12572	-0.168416	288	2.88942	-0.512843	0.35384	288	2.88942	-0.467704	0.293973	288	2.88942
289	0.484775	0.88478	0.466009	289	2.91044	-0.000588787	-0.327249	289	2.91044	-0.250555	-1.45691	289	2.91044	-0.610359	-0.376671	289	2.91044	-0.366843	0.102961	289	2.91044	-0.544887	0.348128	289	2.91044	-0.14809	-0.102949	289	2.91044	-0.464665	0.242653	289	2.91044	-0.239153	-0.0304077	289	2.91044	-0.127288	-0.17242	289	2.91044	-0.514233	0.350783	289	2.91044	-0.469179	0.290521	289	2.91044
290	0.497366	0.878842	0.477113	290	2.93145	-0.00215087	-0.331895	290	2.93145	-0.268145	-1.48134	290	2.93145	-0.612212	-0.381333	290	2.93145	-0.368285	0.0987607	290	2.93145	-0.546292	0.344916	290	2.93145	-0.149488	-0.107043	290	2.93145	-0.4661	0.238914	290	2.93145	-0.240459	-0.0335879	290	2.93145	-0.128723	-0.176462	290	2.93145	-0.515503	0.34771	290	2.93145	-0.470527	0.287048	290	2.93145
291	0.509958	0.872765	0.488141	291	2.95247	-0.00356627	-0.33659	291	2.95247	-0.284083	-1.50468	291	2.95247	-0.61389	-0.385995	291	2.95247	-0.369592	0.0945476	291	2.95247	-0.547565	0.341691	291	2.95247	-0.150755	-0.111171	291	2.95247	-0.467401	0.235166	291	2.95247	-0.241643	-0.0367821	291	2.95247	-0.130022	-0.180538	291	2.95247	-0.516655	0.344622	291	2.95247	-0.471749	0.283554	291	2.95247
292	0.522549	0.86655	0.499091	292	2.97348	-0.00483437	-0.34133	292	2.97348	-0.298362	-1.52693	292	2.97348	-0.615394	-0.390653	292	2.97348	-0.370762	0.0903241	292	2.97348	-0.548705	0.338453	292	2.97348	-0.15189	-0.115331	292	2.97348	-0.468566	0.23141	292	2.97348	-0.242703	-0.0399889	292	2.97348	-0.131186	-0.184646	292	2.97348	-0.517687	0.341522	292	2.97348	-0.472844	0.280042	292	2.97348
293	0.535141	0.860197	0.509962	293	2.99449	-0.0059546	-0.346115	293	2.99449	-0.310976	-1.54807	293	2.99449	-0.616722	-0.395306	293	2.99449	-0.371797	0.0860919	293	2.99449	-0.549713	0.335205	293	2.99449	-0.152893	-0.119522	293	2.99449	-0.469595	0.227649	293	2.99449	-0.24364	-0.043207	293	2.99449	-0.132215	-0.188786	293	2.99449	-0.518598	0.33841	293	2.99449	-0.473811	0.276512	293	2.99449
294	0.547733	0.853707	0.520753	294	3.01551	-0.00692647	-0.350941	294	3.01551	-0.32192	-1.56809	294	3.01551	-0.617874	-0.399951	294	3.01551	-0.372694	0.081853	294	3.01551	-0.550587	0.331946	294	3.01551	-0.153763	-0.123741	294	3.01551	-0.470489	0.223885	294	3.01551	-0.244453	-0.0464349	294	3.01551	-0.133107	-0.192956	294	3.01551	-0.519389	0.335288	294	3.01551	-0.47465	0.272966	294	3.01551
295	0.560324	0.847083	0.531461	295	3.03652	-0.00774954	-0.355807	295	3.03652	-0.331188	-1.58698	295	3.03652	-0.61885	-0.404587	295	3.03652	-0.373454	0.0776092	295	3.03652	-0.551327	0.32868	295	3.03652	-0.154499	-0.127986	295	3.03652	-0.471245	0.220117	295	3.03652	-0.245141	-0.0496711	295	3.03652	-0.133863	-0.197152	295	3.03652	-0.520058	0.332156	295	3.03652	-0.475361	0.269407	295	3.03652
296	0.572916	0.840324	0.542084	296	3.05754	-0.00842346	-0.36071	296	3.05754	-0.338776	-1.60473	296	3.05754	-0.619649	-0.409211	296	3.05754	-0.374076	0.0733623	296	3.05754	-0.551933	0.325407	296	3.05754	-0.155102	-0.132257	296	3.05754	-0.471864	0.21635	296	3.05754	-0.245704	-0.0529144	296	3.05754	-0.134482	-0.201375	296	3.05754	-0.520607	0.329017	296	3.05754	-0.475943	0.265835	296	3.05754
297	0.585507	0.833432	0.552622	297	3.07855	-0.00894793	-0.365649	297	3.07855	-0.344682	-1.62134	297	3.07855	-0.620271	-0.413822	297	3.07855	-0.37456	0.0691143	297	3.07855	-0.552405	0.322129	297	3.07855	-0.155572	-0.13655	297	3.07855	-0.472346	0.212583	297	3.07855	-0.246143	-0.0561631	297	3.07855	-0.134963	-0.205621	297	3.07855	-0.521033	0.325872	297	3.07855	-0.476395	0.262252	297	3.07855
298	0.598099	0.826408	0.563072	298	3.09956	-0.00932272	-0.37062	298	3.09956	-0.348902	-1.6368	298	3.09956	-0.620716	-0.418417	298	3.09956	-0.374906	0.0648671	298	3.09956	-0.552742	0.318847	298	3.09956	-0.155907	-0.140865	298	3.09956	-0.47269	0.208819	298	3.09956	-0.246456	-0.059416	298	3.09956	-0.135307	-0.209889	298	3.09956	-0.521338	0.322722	298	3.09956	-0.476719	0.25866	298	3.09956
299	0.61069	0.819252	0.573433	299	3.12058	-0.00954766	-0.375623	299	3.12058	-0.351435	-1.65111	299	3.12058	-0.620982	-0.422995	299	3.12058	-0.375114	0.0606224	299	3.12058	-0.552945	0.315563	299	3.12058	-0.156109	-0.145199	299	3.12058	-0.472897	0.205059	299	3.12058	-0.246644	-0.0626715	299	3.12058	-0.135514	-0.214176	299	3.12058	-0.521521	0.319569	299	3.12058	-0.476913	0.255059	299	3.12058
300	0.623282	0.811967	0.583703	300	3.14159	-0.00962265	-0.380655	300	3.14159	-0.35228	-1.66425	300	3.14159	-0.621071	-0.427552	300	3.14159	-0.375183	0.0563823	300	3.14159	-0.553012	0.312277	300	3.14159	-0.156176	-0.149549	300	3.14159	-0.472966	0.201306	300	3.14159	-0.246707	-0.0659282	300	3.14159	-0.135583	-0.218482	300	3.14159	-0.521582	0.316414	300	3.14159	-0.476978	0.251453	300	3.14159
301	0.635873	0.804553	0.59388
302	0.648465	0.797012	0.603964
303	0.661057	0.789344	0.613951
304	0.673648	0.781551	0.623841
305	0.68624	0.773634	0.633633
306	0.698831	0.765595	0.643323
307	0.711423	0.757434	0.652912
308	0.724014	0.749153	0.662397
309	0.736606	0.740753	0.671778
310	0.749197	0.732236	0.681051
311	0.761789	0.723602	0.690217
312	0.774381	0.714854	0.699273
313	0.786972	0.705993	0.708219
314	0.799564	0.69702	0.717052
315	0.812155	0.687936	0.725772
316	0.824747	0.678743	0.734376
317	0.837338	0.669442	0.742864
318	0.84993	0.660036	0.751234
319	0.862521	0.650525	0.759485
320	0.875113	0.64091	0.767616
321	0.887705	0.631194	0.775625
322	0.900296	0.621378	0.783511
323	0.912888	0.611463	0.791273
324	0.925479	0.601452	0.798909
325	0.938071	0.591345	0.806419
326	0.950662	0.581144	0.813801
327	0.963254	0.570851	0.821053
328	0.975845	0.560468	0.828176
329	0.988437	0.549996	0.835167
330	1.00103	0.539437	0.842026
331	1.01362	0.528792	0.848752
332	1.02621	0.518063	0.855343
333	1.0388	0.507252	0.861798
334	1.05139	0.496361	0.868116
335	1.06399	0.485391	0.874297
336	1.07658	0.474344	0.88034
337	1.08917	0.463222	0.886242
338	1.10176	0.452026	0.892005
339	1.11435	0.440759	0.897626
340	1.12694	0.429422	0.903104
341	1.13954	0.418016	0.908439
342	1.15213	0.406545	0.913631
343	1.16472	0.395009	0.918677
344	1.17731	0.38341	0.923578
345	1.1899	0.371751	0.928332
346	1.20249	0.360033	0.93294
347	1.21508	0.348257	0.937399
348	1.22768	0.336427	0.94171
349	1.24027	0.324543	0.945871
350	1.25286	0.312607	0.949882
351	1.26545	0.300622	0.953743
352	1.27804	0.28859	0.957453
353	1.29063	0.276511	0.961011
354	1.30323	0.264389	0.964416
355	1.31582	0.252225	0.967669
356	1.32841	0.240021	0.970768
357	1.341	0.227779	0.973713
358	1.35359	0.2155	0.976504
359	1.36618	0.203188	0.97914
360	1.37878	0.190843	0.981621
361	1.39137	0.178468	0.983946
362	1.40396	0.166065	0.986115
363	1.41655	0.153636	0.988128
364	1.42914	0.141182	0.989984
365	1.44173	0.128705	0.991683
366	1.45432	0.116209	0.993225
367	1.46692	0.103694	0.994609
368	1.47951	0.091162	0.995836
369	1.4921	0.078616	0.996905
370	1.50469	0.0660575	0.997816
371	1.51728	0.0534886	0.998568
372	1.52987	0.0409111	0.999163
373	1.54247	0.0283272	0.999599
374	1.55506	0.0157388	0.999876
375	1.56765	0.00314789	0.999995
376	1.58024	-0.00944352	0.999955
377	1.59283	-0.0220334	0.999757
378	1.60542	-0.0346198	0.999401
379	1.61801	-0.0472008	0.998885
380	1.63061	-0.0597742	0.998212
381	1.6432	-0.0723382	0.99738
382	1.65579	-0.0848907	0.99639
383	1.66838	-0.0974297	0.995242
384	1.68097	-0.109953	0.993937
385	1.69356	-0.122459	0.992474
386	1.70616	-0.134946	0.990853
387	1.71875	-0.147412	0.989075
388	1.73134	-0.159854	0.987141
389	1.74393	-0.17227	0.98505
390	1.75652	-0.18466	0.982803
391	1.76911	-0.19702	0.9804
392	1.7817	-0.209348	0.977841
393	1.7943	-0.221644	0.975128
394	1.80689	-0.233904	0.97226
395	1.81948	-0.246128	0.969237
396	1.83207	-0.258312	0.966061
397	1.84466	-0.270456	0.962732
398	1.85725	-0.282556	0.959251
399	1.86985	-0.294612	0.955617
400	1.88244	-0.306621	0.951832
401	1.89503	-0.318581	0.947896
402	1.90762	-0.330491	0.943809
403	1.92021	-0.342349	0.939573
404	1.9328	-0.354152	0.935188
405	1.9454	-0.365899	0.930655
406	1.95799	-0.377588	0.925974
407	1.97058	-0.389217	0.921146
408	1.98317	-0.400785	0.916172
409	1.99576	-0.412289	0.911053
410	2.00835	-0.423727	0.90579
411	2.02094	-0.435099	0.900383
412	2.03354	-0.446401	0.894833
413	2.04613	-0.457633	0.889141
414	2.05872	-0.468792	0.883309
415	2.07131	-0.479877	0.877336
416	2.0839	-0.490885	0.871224
417	2.09649	-0.501816	0.864974
418	2.10909	-0.512668	0.858587
419	2.12168	-0.523438	0.852064
420	2.13427	-0.534125	0.845406
421	2.14686	-0.544727	0.838613
422	2.15945	-0.555243	0.831688
423	2.17204	-0.565671	0.824631
424	2.18463	-0.576009	0.817443
425	2.19723	-0.586256	0.810126
426	2.20982	-0.59641	0.80268
427	2.22241	-0.60647	0.795107
428	2.235	-0.616433	0.787407
429	2.24759	-0.626298	0.779583
430	2.26018	-0.636065	0.771636
431	2.27278	-0.64573	0.763566
432	2.28537	-0.655293	0.755375
433	2.29796	-0.664752	0.747064
434	2.31055	-0.674106	0.738635
435	2.32314	-0.683353	0.730088
436	2.33573	-0.692491	0.721426
437	2.34832	-0.70152	0.71265
438	2.36092	-0.710438	0.70376
439	2.37351	-0.719243	0.694759
440	2.3861	-0.727933	0.685648
441	2.39869	-0.736509	0.676428
442	2.41128	-0.744968	0.667101
443	2.42387	-0.753308	0.657668
444	2.43647	-0.761529	0.648131
445	2.44906	-0.76963	0.638491
446	2.46165	-0.777608	0.628749
447	2.47424	-0.785463	0.618909
448	2.48683	-0.793194	0.60897
449	2.49942	-0.800798	0.598934
450	2.51201	-0.808276	0.588803
451	2.52461	-0.815626	0.57858
452	2.5372	-0.822846	0.568264
453	2.54979	-0.829936	0.557858
454	2.56238	-0.836895	0.547364
455	2.57497	-0.84372	0.536783
456	2.58756	-0.850412	0.526117
457	2.60016	-0.856969	0.515368
458	2.61275	-0.86339	0.504537
459	2.62534	-0.869675	0.493626
460	2.63793	-0.875821	0.482636
461	2.65052	-0.881828	0.47157
462	2.66311	-0.887696	0.46043
463	2.67571	-0.893423	0.449216
464	2.6883	-0.899009	0.437931
465	2.70089	-0.904451	0.426577
466	2.71348	-0.909751	0.415155
467	2.72607	-0.914906	0.403667
468	2.73866	-0.919916	0.392115
469	2.75125	-0.92478	0.380501
470	2.76385	-0.929498	0.368827
471	2.77644	-0.934068	0.357094
472	2.78903	-0.938491	0.345305
473	2.80162	-0.942764	0.333461
474	2.81421	-0.946888	0.321564
475	2.8268	-0.950862	0.309616
476	2.8394	-0.954685	0.297619
477	2.85199	-0.958357	0.285574
478	2.86458	-0.961876	0.273485
479	2.87717	-0.965244	0.261352
480	2.88976	-0.968458	0.249178
481	2.90235	-0.971518	0.236964
482	2.91494	-0.974425	0.224712
483	2.92754	-0.977177	0.212425
484	2.94013	-0.979775	0.200105
485	2.95272	-0.982216	0.187752
486	2.96531	-0.984503	0.17537
487	2.9779	-0.986633	0.16296
488	2.99049	-0.988606	0.150524
489	3.00309	-0.990423	0.138065
490	3.01568	-0.992083	0.125583
491	3.02827	-0.993586	0.113082
492	3.04086	-0.994931	0.100562
493	3.05345	-0.996118	0.0880268
494	3.06604	-0.997148	0.0754775
495	3.07863	-0.998019	0.0629162
496	3.09123	-0.998732	0.0503449
497	3.10382	-0.999287	0.0377657
498	3.11641	-0.999683	0.0251805
499	3.129	-0.999921	0.0125912
500	3.14159	-1	1.08898e-08
[truncated: 134 more columns]

## Sheet: XLSTAT_20230921_150203_1_HID1_H
1.01675	-0.851538	0.29565	-0.573469	0.0306838	-0.100014	0.730664	-0.931894	-0.300006	-1.25927	-0.220336	0.348522	0.00279268	-0.0501768	-0.471343	-0.42807	-0.160966	0.0761723
-0.227556	0.455759	2.62998	0.656463	0.16735	-0.344217			4.54764	3.17983	-0.252204	-0.294594	-0.0529896	0.0494979	-0.0250985	-0.000339437
-1.11935	-0.309103	-0.176499	-0.482373	-0.220336	0.348522			-3.03001	2.8743	-0.220336	0.348522	-0.220336	0.348522	-0.543059	-0.649954
2.40801	1.41394	-0.0529896	0.0494979	-0.156187	0.233896			0.128303	-0.274445	0.281704	-0.548551	-0.220336	0.348522	-0.0446223	0.0345467
-1.62808	1.70829	-0.220336	0.348522	-0.220336	0.348522			0.237104	-2.79656	0.198031	-0.399038	-0.0529896	0.0494979
		0.127245	-0.2706	0.178507	-0.364152			-0.959417	-1.45487	0.700071	-1.29611
		-0.142241	0.208978	-0.220336	0.348522			0.895309	-1.64497	-0.0250985	-0.000339437
				-0.128296	0.184059			-0.220336	0.348522	-0.220336	0.348522
								-1.93298	2.38499	-0.220336	0.348522
										-0.220336	0.348522

## Sheet: XLSTAT_20230921_150203_1_HID
0.338916	-0.283846
-0.075852	0.15192
-0.373115	-0.103034
0.802669	0.471312
-0.542694	0.569432

## Sheet: PCA1
	You are using the XLSTAT trial version. Number of days remaining until the trial expires: 13
	XLSTAT 2023.2.0.1411 - Principal Component Analysis (PCA) - Start time: 21/09/2023 at 15:01:37 / End time: 21/09/2023 at 15:01:42 / Microsoft Excel 16.04266
	Observations/variables table: Workbook = Source data for the PCA of European sheep breeds..xlsx / Sheet = Table S2 / Range = 'Table S2'!$D$1:$H$46 / 45 rows and 5 columns
	Observation labels: Workbook = Source data for the PCA of European sheep breeds..xlsx / Sheet = Table S2 / Range = 'Table S2'!$B$1:$B$46 / 45 rows and 1 column
	Observations charts / Color by group: Workbook = Source data for the PCA of European sheep breeds..xlsx / Sheet = Table S2 / Range = 'Table S2'!$A$1:$A$46 / 45 rows and 1 column
	PCA type: Correlation
	Filter factors: Maximum number = 5
	Standardisation: (n)
	Type of biplot: Correlation biplot / Coefficient = n/p
	Bootstrap observations chart: Number of samples: 50
	Seed (random numbers): 280750187
	Summary statistics:
	Variable	Observations	Obs. with missing data	Obs. without missing data	Minimum	Maximum	Mean	Std. deviation
	A	45	0	45	0	46.8	11.0178	11.7364
	B	45	0	45	26.6	100	84.18	18.1461
	C	45	0	45	0	35.7	4.19556	8.89239
	D	45	0	45	0	10.5	0.357778	1.70674
	E	45	0	45	0	6.2	0.255556	1.20219
	Correlation matrix (Pearson (n)):
	Variables	A	B	C	D	E
	A	1	-0.878245	0.382956	0.319647	0.208189
	B	-0.878245	1	-0.76775	-0.292351	-0.42526
	C	0.382956	-0.76775	1	-0.0112288	0.466419
	D	0.319647	-0.292351	-0.0112288	1	-0.0455743
	E	0.208189	-0.42526	0.466419	-0.0455743	1
	Values in bold are different from 0 with a significance level alpha=0,05
	Bartlett's sphericity test:
	Chi-square (Observed value)	521.353
	Chi-square (Critical value)	18.307
	DF	10
	p-value (Two-tailed)	0
	alpha	0.05
	Test interpretation:
	H0: There is no correlation significantly different from 0 between the variables.
	Ha: At least one of the correlations between the variables is significantly different from 0.
	As the computed p-value is lower than the significance level alpha=0,05, one should reject the null hypothesis H0, and accept the alternative hypothesis Ha.
	Principal Component Analysis:
	Eigenvalues:
		F1	F2	F3	F4	F5
	Eigenvalue	2.68229	1.19863	0.660651	0.458432	3.59454e-06
	Variability (%)	53.6457	23.9725	13.213	9.16864	7.18907e-05
	Cumulative %	53.6457	77.6183	90.8313	99.9999	100
	Eigenvectors:
		F1	F2	F3	F4	F5
	A	-0.502089	0.309564	-0.349218	-0.529188	0.500083
	B	0.601717	-0.0692827	0.186908	-0.0038882	0.773425
	C	-0.482752	-0.340801	-0.126764	0.700671	0.379204
	D	-0.187454	0.733153	0.579859	0.292925	0.0728548
	E	-0.343008	-0.495694	0.700576	-0.378418	0.0512476
	Factor loadings:
		F1	F2	F3	F4	F5
	A	-0.822306	0.338916	-0.283846	-0.358301	0.000948121
	B	0.985473	-0.075852	0.15192	-0.00263261	0.00146636
	C	-0.790636	-0.373115	-0.103034	0.474408	0.000718943
	D	-0.307006	0.802669	0.471312	0.198332	0.000138127
	E	-0.561768	-0.542694	0.569432	-0.256218	9.71616e-05
	Correlations between variables and factors:
		F1	F2	F3	F4	F5
	A	-0.822306	0.338916	-0.283846	-0.358301	0.000948121
	B	0.985473	-0.075852	0.15192	-0.00263261	0.00146636
	C	-0.790636	-0.373115	-0.103034	0.474408	0.000718943
	D	-0.307006	0.802669	0.471312	0.198332	0.000138127
	E	-0.561768	-0.542694	0.569432	-0.256218	9.71616e-05
	Contribution of the variables (%):
		F1	F2	F3	F4	F5
	A	25.2094	9.58296	12.1953	28.004	25.0083
	B	36.2063	0.48001	3.49345	0.00151181	59.8187
	C	23.305	11.6145	1.60691	49.094	14.3796
	D	3.51389	53.7513	33.6236	8.58048	0.530783
	E	11.7654	24.5712	49.0807	14.32	0.262631
	Squared cosines of the variables:
		F1	F2	F3	F4	F5
	A	0.676187	0.114864	0.0805686	0.128379	8.98933e-07
	B	0.971158	0.00575352	0.0230796	6.93064e-06	2.1502e-06
	C	0.625106	0.139215	0.0106161	0.225063	5.16879e-07
	D	0.0942526	0.644277	0.222135	0.0393357	1.90792e-08
	E	0.315583	0.294517	0.324252	0.0656474	9.44037e-09
	Values in bold correspond for each variable to the factor for which the squared cosine is the largest
	Factor scores:
		F1	F2	F3	F4	F5
	Waldschaf	-0.069762	0.323683	-0.466118	-0.655672	-0.00049736
	Bovec sheep	-1.90049	2.87935	0.533576	-0.493167	-0.000369351
	Cikta	-0.285043	-0.193235	-0.392075	0.353697	-0.000221155
	Wrzosowka	0.890218	-0.058014	0.0402321	-0.0883911	-0.000341072
	Swiniarka	1.35101	-0.241228	0.28328	0.183904	-0.000266054
	Pomorska	0.401089	0.13931	-0.219945	-0.383442	0.0125088
	Wielkopolska	1.13597	-0.155728	0.169858	0.0568328	-0.000301062
	CRSH	0.659823	0.0335932	-0.081292	-0.224539	-0.000378581
	KOT	0.283511	0.183218	-0.279781	-0.446913	-0.000439846
	BHPL	1.35101	-0.241228	0.28328	0.183904	-0.000266054
	LSTZ	1.17437	-0.170996	0.190112	0.079524	-0.000294811
	MRS	1.35101	-0.241228	0.28328	0.183904	-0.000266054
	PFM	0.252791	0.195433	-0.295985	-0.465066	-0.000444848
	BRE	1.35101	-0.241228	0.28328	0.183904	-0.000266054
	KAR	1.09757	-0.14046	0.149604	0.0341416	-0.000307314
	RSB	-1.47055	0.799944	-0.757448	-0.549164	-0.000455347
	KK	-1.95368	-0.328452	-1.02354	0.874286	-8.02241e-05
	MK	-2.65587	4.97884	2.58458	1.23856	0.000205434
	Tuj	-4.84889	-3.31731	2.33625	-0.148668	0.00021956
	KR	0.391028	0.140468	-0.22307	-0.383377	-0.000422342
	NZ	-4.59555	0.259585	-2.27305	0.185386	-0.000271462
	CC	-2.90437	-1.05039	-1.18252	2.38742	0.000333218
	KY	-1.72093	0.980201	-1.33704	-1.6314	-0.000766177
	SZ	1.35101	-0.241228	0.28328	0.183904	-0.000266054
	AW	-3.61391	-2.11626	1.93853	-1.57704	-0.000254985
	KAL	1.35101	-0.241228	0.28328	0.183904	-0.000266054
	ORI	0.0291332	-0.276118	-0.239448	0.460056	-0.000191722
	PIL	1.35101	-0.241228	0.28328	0.183904	-0.000266054
	KEF	-0.0313628	0.308415	-0.445864	-0.632981	-0.000491109
	LES	0.199032	0.216808	-0.32434	-0.496833	-0.0004536
	KIM	-1.18334	0.766451	-1.05349	-1.31372	-0.000678655
	KAR	0.81342	-0.0274782	-0.000275896	-0.133774	-0.000353575
	SKO	1.35101	-0.241228	0.28328	0.183904	-0.000266054
	ANO	1.35101	-0.241228	0.28328	0.183904	-0.000266054
	SFA	1.35101	-0.241228	0.28328	0.183904	-0.000266054
	BER	0.736621	0.00305747	-0.0407839	-0.179156	-0.000366078
	LAN	0.890218	-0.058014	0.0402321	-0.0883911	-0.000341072
	LAT	1.35101	-0.241228	0.28328	0.183904	-0.000266054
	ALT	1.35101	-0.241228	0.28328	0.183904	-0.000266054
	GDP	0.890218	-0.058014	0.0402321	-0.0883911	-0.000341072
	BAR	-0.424684	-0.516035	-0.347937	0.984848	-4.84514e-05
	RUD	0.81342	-0.0274782	-0.000275896	-0.133774	-0.000353575
	SHK	-0.932025	-0.594551	-0.528285	1.21369	1.37207e-05
	Pramenka	0.867178	-0.0488533	0.0280797	-0.102006	-0.000344823
	PSB	0.852747	-0.176229	0.0619132	0.140572	-0.000278407
	Contribution of the observations (%):
		F1	F2	F3	F4	F5
	Waldschaf	0.004032	0.194242	0.730815	2.08394	0.152928
	Bovec sheep	2.99236	15.3707	0.957652	1.17896	0.0843382
	Cikta	0.0673136	0.0692266	0.517074	0.606422	0.0302371
	Wrzosowka	0.656561	0.00623977	0.00544455	0.037873	0.0719179
	Swiniarka	1.51216	0.107885	0.269928	0.163943	0.0437606
	Pomorska	0.133279	0.0359805	0.162721	0.712709	96.7331
	Wielkopolska	1.0691	0.0449613	0.097048	0.0156571	0.0560347
	CRSH	0.360692	0.00209221	0.0222285	0.244396	0.0886059
	KOT	0.0665919	0.0622359	0.263301	0.968184	0.119604
	BHPL	1.51216	0.107885	0.269928	0.163943	0.0437606
	LSTZ	1.1426	0.0542096	0.121572	0.0306556	0.0537317
	MRS	1.51216	0.107885	0.269928	0.163943	0.0437606
	PFM	0.0529428	0.0708104	0.294682	1.04843	0.12234
	BRE	1.51216	0.107885	0.269928	0.163943	0.0437606
	KAR	0.998044	0.0365773	0.0752837	0.0056504	0.058386
	RSB	1.7916	1.18638	1.92984	1.46189	0.128183
	KK	3.1622	0.200008	3.52391	3.70526	0.00397882
	MK	5.84383	45.9578	22.4696	7.43612	0.0260908
	Tuj	19.479	20.4022	18.3591	0.107139	0.0298024
	KR	0.126677	0.0365813	0.167378	0.712467	0.110274
	NZ	17.4968	0.124929	17.3794	0.166596	0.045558
	CC	6.98855	2.04551	4.70363	27.6293	0.0686438
	KY	2.45362	1.78129	6.01319	12.9012	0.362913
	SZ	1.51216	0.107885	0.269928	0.163943	0.0437606
	AW	10.8202	8.3031	12.6404	12.0559	0.0401951
	KAL	1.51216	0.107885	0.269928	0.163943	0.0437606
	ORI	0.000703168	0.141349	0.192857	1.02597	0.0227241
	PIL	1.51216	0.107885	0.269928	0.163943	0.0437606
	KEF	0.000814914	0.176349	0.668684	1.9422	0.149108
	LES	0.0328193	0.087147	0.353848	1.19656	0.127201
	KIM	1.16011	1.08911	3.73312	8.36598	0.284736
	KAR	0.548165	0.00139985	2.56039e-07	0.0867468	0.0772873
	SKO	1.51216	0.107885	0.269928	0.163943	0.0437606
	ANO	1.51216	0.107885	0.269928	0.163943	0.0437606
	SFA	1.51216	0.107885	0.269928	0.163943	0.0437606
	BER	0.449543	1.73312e-05	0.00559492	0.155588	0.08285
	LAN	0.656561	0.00623977	0.00544455	0.037873	0.0719179
	LAT	1.51216	0.107885	0.269928	0.163943	0.0437606
	ALT	1.51216	0.107885	0.269928	0.163943	0.0437606
	GDP	0.656561	0.00623977	0.00544455	0.037873	0.0719179
	BAR	0.149422	0.493699	0.407209	4.70166	0.0014513
	RUD	0.548165	0.00139985	2.56039e-07	0.0867468	0.0772873
	SHK	0.719677	0.655363	0.938755	7.14049	0.000116384
	Pramenka	0.623016	0.00442477	0.00265217	0.0504386	0.0735084
	PSB	0.602452	0.0575781	0.0128938	0.0957879	0.0479187
	Axes homogeneity index:
		Value
	F1	0.177778
	F2	0.0888889
	F3	0.177778
	F4	0.177778
	F5	0.0222222
	Squared cosines of the observations:
		F1	F2	F3	F4	F5
	Waldschaf	0.00643059	0.138437	0.287082	0.56805	3.26855e-07
	Bovec sheep	0.290566	0.666964	0.0229037	0.019566	1.09747e-08
	Cikta	0.204446	0.0939566	0.386808	0.31479	1.2307e-07
	Wrzosowka	0.984108	0.00417941	0.00201	0.00970214	1.44458e-07
	Swiniarka	0.913762	0.0291322	0.0401745	0.0169316	3.54368e-08
	Pomorska	0.428034	0.051637	0.128714	0.391199	0.00041632
	Wielkopolska	0.958172	0.018007	0.0214229	0.00239831	6.73007e-08
	CRSH	0.882164	0.00228664	0.0133903	0.102159	2.90411e-07
	KOT	0.20507	0.0856446	0.19971	0.509575	4.93588e-07
	BHPL	0.913762	0.0291322	0.0401745	0.0169316	3.54368e-08
	LSTZ	0.950576	0.0201534	0.0249112	0.00435886	5.99048e-08
	MRS	0.913762	0.0291322	0.0401745	0.0169316	3.54368e-08
	PFM	0.157401	0.0940758	0.215786	0.532737	4.87424e-07
	BRE	0.913762	0.0291322	0.0401745	0.0169316	3.54368e-08
	KAR	0.965322	0.0158093	0.0179346	0.000934054	7.56778e-08
	RSB	0.588002	0.173996	0.156	0.0820018	5.63773e-08
	KK	0.665335	0.0188052	0.182618	0.133242	1.12187e-09
	MK	0.176092	0.618845	0.166766	0.0382966	1.05358e-09
	Tuj	0.587846	0.275139	0.136463	0.000552606	1.20527e-09
	KR	0.413953	0.0534184	0.134716	0.397912	4.82907e-07
	NZ	0.800341	0.00255364	0.195803	0.00130242	2.79267e-09
	CC	0.507031	0.0663175	0.0840519	0.3426	6.674e-09
	KY	0.35377	0.114769	0.213543	0.317917	7.01219e-08
	SZ	0.913762	0.0291322	0.0401745	0.0169316	3.54368e-08
	AW	0.549126	0.188302	0.158003	0.104569	2.73367e-09
	KAL	0.913762	0.0291322	0.0401745	0.0169316	3.54368e-08
	ORI	0.00245247	0.220301	0.165672	0.611575	1.06211e-07
	PIL	0.913762	0.0291322	0.0401745	0.0169316	3.54368e-08
	KEF	0.00141414	0.136752	0.285804	0.576029	3.46752e-07
	LES	0.0903067	0.107157	0.239814	0.562722	4.69048e-07
	KIM	0.290311	0.12179	0.230092	0.357807	9.54867e-08
	KAR	0.972585	0.00110988	1.11889e-07	0.026305	1.83764e-07
	SKO	0.913762	0.0291322	0.0401745	0.0169316	3.54368e-08
	ANO	0.913762	0.0291322	0.0401745	0.0169316	3.54368e-08
	SFA	0.913762	0.0291322	0.0401745	0.0169316	3.54368e-08
	BER	0.941411	1.62187e-05	0.00288582	0.055687	2.32508e-07
	LAN	0.984108	0.00417941	0.00201	0.00970214	1.44458e-07
	LAT	0.913762	0.0291322	0.0401745	0.0169316	3.54368e-08
	ALT	0.913762	0.0291322	0.0401745	0.0169316	3.54368e-08
	GDP	0.984108	0.00417941	0.00201	0.00970214	1.44458e-07
	BAR	0.117295	0.173183	0.0787316	0.630791	1.52672e-09
	RUD	0.972585	0.00110988	1.11889e-07	0.026305	1.83764e-07
	SHK	0.29206	0.118849	0.0938327	0.495259	6.32946e-11
	Pramenka	0.982261	0.00311743	0.0010299	0.0135913	1.55311e-07
	PSB	0.930099	0.0397231	0.00490292	0.0252748	9.91402e-08
	Values in bold correspond for each observation to the factor for which the squared cosine is the largest

## Sheet: XLSTAT_20230921_150121_1_HID3
-0.069762	0.323683
-1.90049	2.87935
-0.285043	-0.193235
0.890218	-0.058014
1.35101	-0.241228
0.401089	0.13931
1.13597	-0.155728
0.659823	0.0335932
0.283511	0.183218
1.35101	-0.241228
1.17437	-0.170996
1.35101	-0.241228
0.252791	0.195433
1.35101	-0.241228
1.09757	-0.14046
-1.47055	0.799944
-1.95368	-0.328452
-2.65587	4.97884
-4.84889	-3.31731
0.391028	0.140468
-4.59555	0.259585
-2.90437	-1.05039
-1.72093	0.980201
1.35101	-0.241228
-3.61391	-2.11626
1.35101	-0.241228
0.0291332	-0.276118
1.35101	-0.241228
-0.0313628	0.308415
0.199032	0.216808
-1.18334	0.766451
0.81342	-0.0274782
1.35101	-0.241228
1.35101	-0.241228
1.35101	-0.241228
0.736621	0.00305747
0.890218	-0.058014
1.35101	-0.241228
1.35101	-0.241228
0.890218	-0.058014
-0.424684	-0.516035
0.81342	-0.0274782
-0.932025	-0.594551
0.867178	-0.0488533
0.852747	-0.176229

## Sheet: XLSTAT_20230921_150121_1_HID2
-0.069762	0.323683
-1.90049	2.87935
-0.285043	-0.193235
0.890218	-0.058014
1.35101	-0.241228
0.401089	0.13931
1.13597	-0.155728
0.659823	0.0335932
0.283511	0.183218
1.35101	-0.241228
1.17437	-0.170996
1.35101	-0.241228
0.252791	0.195433
1.35101	-0.241228
1.09757	-0.14046
-1.47055	0.799944
-1.95368	-0.328452
-2.65587	4.97884
-4.84889	-3.31731
0.391028	0.140468
-4.59555	0.259585
-2.90437	-1.05039
-1.72093	0.980201
1.35101	-0.241228
-3.61391	-2.11626
1.35101	-0.241228
0.0291332	-0.276118
1.35101	-0.241228
-0.0313628	0.308415
0.199032	0.216808
-1.18334	0.766451
0.81342	-0.0274782
1.35101	-0.241228
1.35101	-0.241228
1.35101	-0.241228
0.736621	0.00305747
0.890218	-0.058014
1.35101	-0.241228
1.35101	-0.241228
0.890218	-0.058014
-0.424684	-0.516035
0.81342	-0.0274782
-0.932025	-0.594551
0.867178	-0.0488533
0.852747	-0.176229

## Sheet: XLSTAT_20230921_150121_1_HID1
1	-3.14159	-1	1.02068e-11	1	-3.14159	-0.520947	0.429288	1	-3.14159	-3.31183	7.00508	1	-3.14159	-0.77925	-0.215793	1	-3.14159	0.499832	0.0412741	1	-3.14159	0.994483	-0.211142	1	-3.14159	0.00577435	0.305491	1	-3.14159	0.725987	-0.0715021	1	-3.14159	0.33565	0.174746	1	-3.14159	-0.171729	0.365567	1	-3.14159	0.996983	-0.180006	1	-3.14159	0.749558	-0.0659371	1	-3.14159
2	-3.129	-0.999921	-0.0125912	2	-3.12058	-0.52083	0.424581	2	-3.12058	-3.31152	6.96151	2	-3.12058	-0.77912	-0.222638	2	-3.12058	0.499924	0.0358282	2	-3.12058	0.994574	-0.216297	2	-3.12058	0.00587008	0.299998	2	-3.12058	0.726082	-0.0774026	2	-3.12058	0.335733	0.17003	2	-3.12058	-0.171623	0.359621	2	-3.12058	0.997064	-0.184418	2	-3.12058	0.749658	-0.0709255	2	-3.12058
3	-3.11641	-0.999683	-0.0251804	3	-3.09956	-0.520476	0.419819	3	-3.09956	-3.3106	6.91644	3	-3.09956	-0.778732	-0.229477	3	-3.09956	0.500202	0.0303379	3	-3.09956	0.994844	-0.22147	3	-3.09956	0.00615723	0.294434	3	-3.09956	0.726369	-0.0833392	3	-3.09956	0.335982	0.165254	3	-3.09956	-0.171304	0.353594	3	-3.09956	0.997309	-0.188848	3	-3.09956	0.749956	-0.0759593	3	-3.09956
4	-3.10382	-0.999287	-0.0377657	4	-3.07855	-0.519888	0.415004	4	-3.07855	-3.30906	6.86987	4	-3.07855	-0.778084	-0.236309	4	-3.07855	0.500664	0.0248055	4	-3.07855	0.995295	-0.226659	4	-3.07855	0.00663568	0.288802	4	-3.07855	0.726846	-0.0893095	4	-3.07855	0.336398	0.160421	4	-3.07855	-0.170773	0.34749	4	-3.07855	0.997718	-0.193295	4	-3.07855	0.750453	-0.0810362	4	-3.07855
5	-3.09123	-0.998732	-0.0503449	5	-3.05754	-0.519064	0.410138	5	-3.05754	-3.3069	6.82183	5	-3.05754	-0.777178	-0.243129	5	-3.05754	0.501311	0.0192337	5	-3.05754	0.995926	-0.23186	5	-3.05754	0.0073052	0.283103	5	-3.05754	0.727514	-0.0953107	5	-3.05754	0.33698	0.155533	5	-3.05754	-0.170029	0.341311	5	-3.05754	0.998289	-0.197756	5	-3.05754	0.751148	-0.0861541	5	-3.05754
6	-3.07863	-0.998019	-0.0629162	6	-3.03652	-0.518006	0.405223	6	-3.03652	-3.30413	6.77235	6	-3.03652	-0.776014	-0.249936	6	-3.03652	0.502142	0.0136247	6	-3.03652	0.996736	-0.237073	6	-3.03652	0.00816551	0.277341	6	-3.03652	0.728373	-0.10134	6	-3.03652	0.337727	0.150593	6	-3.03652	-0.169074	0.33506	6	-3.03652	0.999023	-0.202229	6	-3.03652	0.752041	-0.0913105	6	-3.03652
7	-3.06604	-0.997148	-0.0754775	7	-3.01551	-0.516714	0.400261	7	-3.01551	-3.30075	6.72144	7	-3.01551	-0.774592	-0.256725	7	-3.01551	0.503157	0.00798106	7	-3.01551	0.997727	-0.242294	7	-3.01551	0.00921623	0.271518	7	-3.01551	0.729421	-0.107396	7	-3.01551	0.33864	0.145602	7	-3.01551	-0.167907	0.328739	7	-3.01551	0.999919	-0.206712	7	-3.01551	0.753132	-0.0965033	7	-3.01551
8	-3.05345	-0.996118	-0.0880268	8	-2.99449	-0.515188	0.395254	8	-2.99449	-3.29676	6.66913	8	-2.99449	-0.772913	-0.263494	8	-2.99449	0.504356	0.00230532	8	-2.99449	0.998896	-0.247521	8	-2.99449	0.0104569	0.265637	8	-2.99449	0.730659	-0.113474	8	-2.99449	0.339718	0.140562	8	-2.99449	-0.16653	0.322353	8	-2.99449	1.00098	-0.211204	8	-2.99449	0.75442	-0.10173	8	-2.99449
9	-3.04086	-0.994931	-0.100562	9	-2.97348	-0.513429	0.390205	9	-2.97348	-3.29215	6.61544	9	-2.97348	-0.770978	-0.270241	9	-2.97348	0.505737	-0.00340006	9	-2.97348	1.00024	-0.252753	9	-2.97348	0.0118869	0.2597	9	-2.97348	0.732086	-0.119572	9	-2.97348	0.340961	0.135477	9	-2.97348	-0.164942	0.315902	9	-2.97348	1.0022	-0.215702	9	-2.97348	0.755905	-0.106989	9	-2.97348
10	-3.02827	-0.993586	-0.113082	10	-2.95247	-0.511439	0.385116	10	-2.95247	-3.28694	6.5604	10	-2.95247	-0.768787	-0.276961	10	-2.95247	0.507301	-0.00913254	10	-2.95247	1.00177	-0.257986	10	-2.95247	0.0135058	0.25371	10	-2.95247	0.733702	-0.125688	10	-2.95247	0.342368	0.130347	10	-2.95247	-0.163145	0.309391	10	-2.95247	1.00358	-0.220204	10	-2.95247	0.757586	-0.112277	10	-2.95247
11	-3.01568	-0.992083	-0.125583	11	-2.93145	-0.509216	0.379989	11	-2.93145	-3.28112	6.50402	11	-2.93145	-0.766342	-0.283652	11	-2.93145	0.509047	-0.0148896	11	-2.93145	1.00347	-0.263218	11	-2.93145	0.0153126	0.24767	11	-2.93145	0.735504	-0.131819	11	-2.93145	0.343938	0.125176	11	-2.93145	-0.161138	0.302822	11	-2.93145	1.00512	-0.224709	11	-2.93145	0.759462	-0.117592	11	-2.93145
12	-3.00309	-0.990423	-0.138065	12	-2.91044	-0.506764	0.374826	12	-2.91044	-3.2747	6.44633	12	-2.91044	-0.763643	-0.290311	12	-2.91044	0.510974	-0.0206687	12	-2.91044	1.00535	-0.268448	12	-2.91044	0.0173067	0.241581	12	-2.91044	0.737494	-0.137963	12	-2.91044	0.345671	0.119965	12	-2.91044	-0.158924	0.296198	12	-2.91044	1.00682	-0.229214	12	-2.91044	0.761533	-0.122932	12	-2.91044
13	-2.99049	-0.988606	-0.150524	13	-2.88942	-0.504082	0.36963	13	-2.88942	-3.26768	6.38736	13	-2.88942	-0.760692	-0.296935	13	-2.88942	0.51308	-0.0264673	13	-2.88942	1.0074	-0.273672	13	-2.88942	0.0194872	0.235448	13	-2.88942	0.73967	-0.144115	13	-2.88942	0.347565	0.114718	13	-2.88942	-0.156503	0.289522	13	-2.88942	1.00868	-0.233718	13	-2.88942	0.763797	-0.128294	13	-2.88942
14	-2.9779	-0.986633	-0.16296	14	-2.86841	-0.501172	0.364402	14	-2.86841	-3.26006	6.32714	14	-2.86841	-0.75749	-0.303521	14	-2.86841	0.515366	-0.0322828	14	-2.86841	1.00963	-0.278888	14	-2.86841	0.0218531	0.229272	14	-2.86841	0.742031	-0.150275	14	-2.86841	0.349621	0.109436	14	-2.86841	-0.153876	0.282797	14	-2.86841	1.0107	-0.238218	14	-2.86841	0.766253	-0.133677	14	-2.86841
15	-2.96531	-0.984503	-0.17537	15	-2.8474	-0.498036	0.359146	15	-2.8474	-3.25185	6.26569	15	-2.8474	-0.754039	-0.310067	15	-2.8474	0.51783	-0.0381126	15	-2.8474	1.01204	-0.284095	15	-2.8474	0.0244033	0.223057	15	-2.8474	0.744575	-0.156439	15	-2.8474	0.351837	0.104121	15	-2.8474	-0.151044	0.276025	15	-2.8474	1.01287	-0.242712	15	-2.8474	0.768901	-0.139077	15	-2.8474
16	-2.95272	-0.982216	-0.187752	16	-2.82638	-0.494674	0.353864	16	-2.82638	-3.24305	6.20303	16	-2.82638	-0.75034	-0.316569	16	-2.82638	0.520471	-0.0439542	16	-2.82638	1.01461	-0.289289	16	-2.82638	0.0271368	0.216804	16	-2.82638	0.747303	-0.162604	16	-2.82638	0.354212	0.0987762	16	-2.82638	-0.148009	0.269211	16	-2.82638	1.01521	-0.247199	16	-2.82638	0.77174	-0.144492	16	-2.82638
17	-2.94013	-0.979775	-0.200105	17	-2.80537	-0.491088	0.348557	17	-2.80537	-3.23366	6.13921	17	-2.80537	-0.746394	-0.323025	17	-2.80537	0.523288	-0.0498051	17	-2.80537	1.01736	-0.294469	17	-2.80537	0.0300523	0.210518	17	-2.80537	0.750212	-0.168767	17	-2.80537	0.356746	0.0934037	17	-2.80537	-0.144772	0.262356	17	-2.80537	1.01769	-0.251676	17	-2.80537	0.774767	-0.14992	17	-2.80537
18	-2.92754	-0.977177	-0.212425	18	-2.78435	-0.48728	0.343229	18	-2.78435	-3.22369	6.07423	18	-2.78435	-0.742204	-0.329431	18	-2.78435	0.526279	-0.0556625	18	-2.78435	1.02028	-0.299632	18	-2.78435	0.0331486	0.2042	18	-2.78435	0.753302	-0.174926	18	-2.78435	0.359436	0.088006	18	-2.78435	-0.141334	0.255464	18	-2.78435	1.02034	-0.256142	18	-2.78435	0.777982	-0.155359	18	-2.78435
19	-2.91494	-0.974425	-0.224712	19	-2.76334	-0.483252	0.337881	19	-2.76334	-3.21315	6.00814	19	-2.76334	-0.737771	-0.335785	19	-2.76334	0.529444	-0.061524	19	-2.76334	1.02336	-0.304776	19	-2.76334	0.0364242	0.197853	19	-2.76334	0.75657	-0.181079	19	-2.76334	0.362283	0.0825853	19	-2.76334	-0.137697	0.248538	19	-2.76334	1.02313	-0.260594	19	-2.76334	0.781383	-0.160805	19	-2.76334
20	-2.90235	-0.971518	-0.236964	20	-2.74233	-0.479004	0.332516	20	-2.74233	-3.20203	5.94096	20	-2.74233	-0.733097	-0.342084	20	-2.74233	0.532781	-0.0673869	20	-2.74233	1.02662	-0.309899	20	-2.74233	0.0398778	0.191481	20	-2.74233	0.760016	-0.187222	20	-2.74233	0.365284	0.0771441	20	-2.74233	-0.133862	0.241581	20	-2.74233	1.02608	-0.26503	20	-2.74233	0.784969	-0.166258	20	-2.74233
21	-2.88976	-0.968458	-0.249178	21	-2.72131	-0.47454	0.327136	21	-2.72131	-3.19034	5.87272	21	-2.72131	-0.728184	-0.348325	21	-2.72131	0.536288	-0.0732487	21	-2.72131	1.03004	-0.314998	21	-2.72131	0.0435077	0.185085	21	-2.72131	0.763638	-0.193353	21	-2.72131	0.368438	0.0716847	21	-2.72131	-0.129832	0.234596	21	-2.72131	1.02917	-0.26945	21	-2.72131	0.788738	-0.171713	21	-2.72131
22	-2.87717	-0.965244	-0.261352	22	-2.7003	-0.46986	0.321744	22	-2.7003	-3.17809	5.80346	22	-2.7003	-0.723035	-0.354505	22	-2.7003	0.539964	-0.0791067	22	-2.7003	1.03362	-0.320072	22	-2.7003	0.0473125	0.17867	22	-2.7003	0.767435	-0.199469	22	-2.7003	0.371744	0.0662096	22	-2.7003	-0.125607	0.227586	22	-2.7003	1.03242	-0.27385	22	-2.7003	0.792688	-0.17717	22	-2.7003
23	-2.86458	-0.961876	-0.273485	23	-2.67928	-0.464968	0.316342	23	-2.67928	-3.16528	5.73319	23	-2.67928	-0.717652	-0.360623	23	-2.67928	0.543807	-0.0849585	23	-2.67928	1.03737	-0.325117	23	-2.67928	0.0512904	0.172237	23	-2.67928	0.771404	-0.205567	23	-2.67928	0.3752	0.0607211	23	-2.67928	-0.12119	0.220554	23	-2.67928	1.03581	-0.278228	23	-2.67928	0.796819	-0.182624	23	-2.67928
24	-2.85199	-0.958357	-0.285574	24	-2.65827	-0.459865	0.310933	24	-2.65827	-3.15192	5.66196	24	-2.65827	-0.712037	-0.366674	24	-2.65827	0.547816	-0.0908013	24	-2.65827	1.04128	-0.330132	24	-2.65827	0.0554396	0.165789	24	-2.65827	0.775544	-0.211645	24	-2.65827	0.378806	0.0552218	24	-2.65827	-0.116583	0.213503	24	-2.65827	1.03935	-0.282584	24	-2.65827	0.801127	-0.188075	24	-2.65827
25	-2.8394	-0.954685	-0.297619	25	-2.63726	-0.454553	0.305518	25	-2.63726	-3.13802	5.5898	25	-2.63726	-0.706192	-0.372657	25	-2.63726	0.551988	-0.0966326	25	-2.63726	1.04535	-0.335114	25	-2.63726	0.0597584	0.15933	25	-2.63726	0.779854	-0.217699	25	-2.63726	0.382559	0.0497141	25	-2.63726	-0.111788	0.206437	25	-2.63726	1.04304	-0.286914	25	-2.63726	0.805611	-0.19352	25	-2.63726
26	-2.8268	-0.950862	-0.309616	26	-2.61624	-0.449036	0.300101	26	-2.61624	-3.12357	5.51673	26	-2.61624	-0.70012	-0.378569	26	-2.61624	0.556323	-0.10245	26	-2.61624	1.04958	-0.340062	26	-2.61624	0.0642448	0.152862	26	-2.61624	0.78433	-0.223728	26	-2.61624	0.386457	0.0442002	26	-2.61624	-0.106806	0.199359	26	-2.61624	1.04686	-0.291217	26	-2.61624	0.81027	-0.198956	26	-2.61624
27	-2.81421	-0.946888	-0.321564	27	-2.59523	-0.443314	0.294683	27	-2.59523	-3.10859	5.44279	27	-2.59523	-0.693825	-0.384406	27	-2.59523	0.560817	-0.108251	27	-2.59523	1.05396	-0.344973	27	-2.59523	0.0688968	0.146389	27	-2.59523	0.788972	-0.229729	27	-2.59523	0.390499	0.0386828	27	-2.59523	-0.101641	0.192271	27	-2.59523	1.05083	-0.295491	27	-2.59523	0.8151	-0.20438	27	-2.59523
28	-2.80162	-0.942764	-0.333461	28	-2.57421	-0.437391	0.289267	28	-2.57421	-3.09309	5.36801	28	-2.57421	-0.687308	-0.390167	28	-2.57421	0.56547	-0.114032	28	-2.57421	1.0585	-0.349845	28	-2.57421	0.0737125	0.139912	28	-2.57421	0.793778	-0.235699	28	-2.57421	0.394684	0.0331643	28	-2.57421	-0.0962938	0.185177	28	-2.57421	1.05494	-0.299734	28	-2.57421	0.8201	-0.209791	28	-2.57421
29	-2.78903	-0.938491	-0.345305	29	-2.5532	-0.43127	0.283855	29	-2.5532	-3.07706	5.29242	29	-2.5532	-0.680572	-0.395849	29	-2.5532	0.570279	-0.119792	29	-2.5532	1.06319	-0.354675	29	-2.5532	0.0786896	0.133435	29	-2.5532	0.798744	-0.241635	29	-2.5532	0.399009	0.027647	29	-2.5532	-0.0907674	0.17808	29	-2.5532	1.05919	-0.303945	29	-2.5532	0.825268	-0.215186	29	-2.5532
30	-2.77644	-0.934068	-0.357094	30	-2.53219	-0.424953	0.278451	30	-2.53219	-3.06052	5.21607	30	-2.53219	-0.673621	-0.40145	30	-2.53219	0.575241	-0.125527	30	-2.53219	1.06803	-0.359462	30	-2.53219	0.0838259	0.12696	30	-2.53219	0.803869	-0.247534	30	-2.53219	0.403472	0.0221334	30	-2.53219	-0.0850643	0.170983	30	-2.53219	1.06357	-0.30812	30	-2.53219	0.830601	-0.220563	30	-2.53219
31	-2.76385	-0.929498	-0.368827	31	-2.51117	-0.418443	0.273055	31	-2.51117	-3.04348	5.13897	31	-2.51117	-0.666457	-0.406967	31	-2.51117	0.580355	-0.131236	31	-2.51117	1.07302	-0.364204	31	-2.51117	0.0891193	0.120491	31	-2.51117	0.809151	-0.253395	31	-2.51117	0.408071	0.016626	31	-2.51117	-0.0791868	0.163889	31	-2.51117	1.06808	-0.31226	31	-2.51117	0.836097	-0.225919	31	-2.51117
32	-2.75125	-0.92478	-0.380501	32	-2.49016	-0.411742	0.267671	32	-2.49016	-3.02594	5.06117	32	-2.49016	-0.659084	-0.412397	32	-2.49016	0.585619	-0.136915	32	-2.49016	1.07815	-0.368898	32	-2.49016	0.0945673	0.114031	32	-2.49016	0.814587	-0.259214	32	-2.49016	0.412805	0.0111272	32	-2.49016	-0.0731376	0.156801	32	-2.49016	1.07273	-0.316361	32	-2.49016	0.841754	-0.231252	32	-2.49016
33	-2.73866	-0.919916	-0.392115	33	-2.46914	-0.404855	0.262301	33	-2.46914	-3.00791	4.9827	33	-2.46914	-0.651505	-0.417738	33	-2.46914	0.591029	-0.142562	33	-2.46914	1.08343	-0.373543	33	-2.46914	0.100168	0.107582	33	-2.46914	0.820175	-0.264989	33	-2.46914	0.417672	0.00563938	33	-2.46914	-0.0669193	0.149723	33	-2.46914	1.07751	-0.320422	33	-2.46914	0.847569	-0.23656	33	-2.46914
34	-2.72607	-0.914906	-0.403667	34	-2.44813	-0.397783	0.256948	34	-2.44813	-2.98939	4.9036	34	-2.44813	-0.643724	-0.422989	34	-2.44813	0.596585	-0.148175	34	-2.44813	1.08885	-0.378135	34	-2.44813	0.105918	0.101146	34	-2.44813	0.825913	-0.270718	34	-2.44813	0.422668	0.000164987	34	-2.44813	-0.0605347	0.142658	34	-2.44813	1.08241	-0.324441	34	-2.44813	0.853539	-0.241839	34	-2.44813
35	-2.71348	-0.909751	-0.415155	35	-2.42712	-0.39053	0.251612	35	-2.42712	-2.9704	4.8239	35	-2.42712	-0.635743	-0.428145	35	-2.42712	0.602282	-0.153752	35	-2.42712	1.0944	-0.382674	35	-2.42712	0.111815	0.0947278	35	-2.42712	0.831797	-0.276398	35	-2.42712	0.427793	-0.00529355	35	-2.42712	-0.0539866	0.135608	35	-2.42712	1.08744	-0.328416	35	-2.42712	0.859663	-0.247089	35	-2.42712
36	-2.70089	-0.904451	-0.426577	36	-2.4061	-0.383099	0.246298	36	-2.4061	-2.95095	4.74363	36	-2.4061	-0.627566	-0.433206	36	-2.4061	0.60812	-0.159289	36	-2.4061	1.1001	-0.387158	36	-2.4061	0.117857	0.0883292	36	-2.4061	0.837826	-0.282025	36	-2.4061	0.433043	-0.0107338	36	-2.4061	-0.047278	0.128577	36	-2.4061	1.0926	-0.332346	36	-2.4061	0.865936	-0.252306	36	-2.4061
37	-2.6883	-0.899009	-0.437931	37	-2.38509	-0.375494	0.241008	37	-2.38509	-2.93104	4.66283	37	-2.38509	-0.619197	-0.438169	37	-2.38509	0.614094	-0.164784	37	-2.38509	1.10592	-0.391583	37	-2.38509	0.124041	0.0819531	37	-2.38509	0.843997	-0.287599	37	-2.38509	0.438416	-0.0161535	37	-2.38509	-0.0404117	0.121568	37	-2.38509	1.09787	-0.336229	37	-2.38509	0.872357	-0.257488	37	-2.38509
38	-2.67571	-0.893423	-0.449216	38	-2.36407	-0.367717	0.235743	38	-2.36407	-2.91068	4.58153	38	-2.36407	-0.61064	-0.443032	38	-2.36407	0.620203	-0.170235	38	-2.36407	1.11188	-0.395949	38	-2.36407	0.130364	0.0756023	38	-2.36407	0.850306	-0.293116	38	-2.36407	0.44391	-0.02155	38	-2.36407	-0.0333908	0.114584	38	-2.36407	1.10327	-0.340063	38	-2.36407	0.878922	-0.262634	38	-2.36407
39	-2.66311	-0.887696	-0.46043	39	-2.34306	-0.359772	0.230506	39	-2.34306	-2.88988	4.49978	39	-2.34306	-0.601898	-0.447792	39	-2.34306	0.626444	-0.175639	39	-2.34306	1.11797	-0.400254	39	-2.34306	0.136823	0.0692798	39	-2.34306	0.856752	-0.298575	39	-2.34306	0.449523	-0.0269211	39	-2.34306	-0.0262183	0.107628	39	-2.34306	1.10878	-0.343847	39	-2.34306	0.88563	-0.26774	39	-2.34306
40	-2.65052	-0.881829	-0.47157	40	-2.32205	-0.351664	0.225299	40	-2.32205	-2.86865	4.41761	40	-2.32205	-0.592975	-0.452448	40	-2.32205	0.632814	-0.180995	40	-2.32205	1.12418	-0.404495	40	-2.32205	0.143417	0.0629882	40	-2.32205	0.86333	-0.303971	40	-2.32205	0.455253	-0.0322644	40	-2.32205	-0.0188976	0.100703	40	-2.32205	1.1144	-0.347578	40	-2.32205	0.892475	-0.272805	40	-2.32205
41	-2.63793	-0.875821	-0.482636	41	-2.30103	-0.343394	0.220125	41	-2.30103	-2.847	4.33505	41	-2.30103	-0.583876	-0.456998	41	-2.30103	0.639311	-0.186299	41	-2.30103	1.13052	-0.40867	41	-2.30103	0.15014	0.0567303	41	-2.30103	0.87004	-0.309304	41	-2.30103	0.461095	-0.0375776	41	-2.30103	-0.0114317	0.0938125	41	-2.30103	1.12014	-0.351255	41	-2.30103	0.899457	-0.277825	41	-2.30103
42	-2.62534	-0.869675	-0.493626	42	-2.28002	-0.334968	0.214986	42	-2.28002	-2.82494	4.25214	42	-2.28002	-0.574604	-0.461439	42	-2.28002	0.64593	-0.19155	42	-2.28002	1.13697	-0.412779	42	-2.28002	0.156992	0.050509	42	-2.28002	0.876876	-0.314571	42	-2.28002	0.467049	-0.0428582	42	-2.28002	-0.00382407	0.0869593	42	-2.28002	1.12598	-0.354877	42	-2.28002	0.906571	-0.2828	42	-2.28002
43	-2.61275	-0.86339	-0.504537	43	-2.259	-0.326388	0.209884	43	-2.259	-2.80248	4.16892	43	-2.259	-0.565162	-0.465769	43	-2.259	0.65267	-0.196744	43	-2.259	1.14355	-0.416818	43	-2.259	0.163968	0.044327	43	-2.259	0.883838	-0.319769	43	-2.259	0.473111	-0.048104	43	-2.259	0.00392204	0.0801463	43	-2.259	1.13194	-0.358442	43	-2.259	0.913815	-0.287727	43	-2.259
44	-2.60016	-0.856969	-0.515368	44	-2.23799	-0.317658	0.204822	44	-2.23799	-2.77963	4.08542	44	-2.23799	-0.555557	-0.469987	44	-2.23799	0.659528	-0.201881	44	-2.23799	1.15024	-0.420786	44	-2.23799	0.171066	0.0381869	44	-2.23799	0.89092	-0.324897	44	-2.23799	0.479278	-0.0533126	44	-2.23799	0.0118032	0.0733767	44	-2.23799	1.13799	-0.361948	44	-2.23799	0.921185	-0.292603	44	-2.23799
45	-2.58756	-0.850412	-0.526117	45	-2.21698	-0.308783	0.199801	45	-2.21698	-2.75639	4.00168	45	-2.21698	-0.545791	-0.474091	45	-2.21698	0.6665	-0.206957	45	-2.21698	1.15704	-0.424682	45	-2.21698	0.178282	0.0320915	45	-2.21698	0.898121	-0.329951	45	-2.21698	0.485549	-0.0584818	45	-2.21698	0.0198159	0.0666534	45	-2.21698	1.14415	-0.365394	45	-2.21698	0.928677	-0.297427	45	-2.21698
46	-2.57497	-0.84372	-0.536783	46	-2.19596	-0.299766	0.194825	46	-2.19596	-2.73279	3.91775	46	-2.19596	-0.535869	-0.478079	46	-2.19596	0.673583	-0.21197	46	-2.19596	1.16394	-0.428504	46	-2.19596	0.185614	0.0260435	46	-2.19596	0.905436	-0.33493	46	-2.19596	0.49192	-0.0636092	46	-2.19596	0.0279566	0.0599793	46	-2.19596	1.1504	-0.368778	46	-2.19596	0.93629	-0.302196	46	-2.19596
47	-2.56238	-0.836895	-0.547364	47	-2.17495	-0.290611	0.189894	47	-2.17495	-2.70882	3.83364	47	-2.17495	-0.525795	-0.481949	47	-2.17495	0.680775	-0.216918	47	-2.17495	1.17096	-0.43225	47	-2.17495	0.193058	0.0200456	47	-2.17495	0.912864	-0.339832	47	-2.17495	0.498388	-0.0686926	47	-2.17495	0.0362217	0.0533574	47	-2.17495	1.15675	-0.372099	47	-2.17495	0.944019	-0.306908	47	-2.17495
48	-2.54979	-0.829936	-0.557858	48	-2.15393	-0.281322	0.185011	48	-2.15393	-2.6845	3.74941	48	-2.15393	-0.515574	-0.485699	48	-2.15393	0.688072	-0.221799	48	-2.15393	1.17807	-0.435918	48	-2.15393	0.20061	0.0141004	48	-2.15393	0.9204	-0.344654	48	-2.15393	0.50495	-0.0737297	48	-2.15393	0.0446075	0.0467907	48	-2.15393	1.16319	-0.375355	48	-2.15393	0.951861	-0.311561	48	-2.15393
49	-2.5372	-0.822846	-0.568264	49	-2.13292	-0.271904	0.180179	49	-2.13292	-2.65984	3.66509	49	-2.13292	-0.50521	-0.489328	49	-2.13292	0.69547	-0.22661	49	-2.13292	1.18529	-0.439507	49	-2.13292	0.208268	0.00821049	49	-2.13292	0.928041	-0.349394	49	-2.13292	0.511605	-0.0787183	49	-2.13292	0.0531105	0.040282	49	-2.13292	1.16973	-0.378545	49	-2.13292	0.959812	-0.316154	49	-2.13292
50	-2.52461	-0.815626	-0.57858	50	-2.11191	-0.26236	0.1754	50	-2.11191	-2.63486	3.58071	50	-2.11191	-0.494709	-0.492834	50	-2.11191	0.702968	-0.23135	50	-2.11191	1.1926	-0.443015	50	-2.11191	0.216028	0.00237855	50	-2.11191	0.935784	-0.35405	50	-2.11191	0.518348	-0.0836563	50	-2.11191	0.0617267	0.0338343	50	-2.11191	1.17635	-0.381668	50	-2.11191	0.967869	-0.320683	50	-2.11191
51	-2.51201	-0.808276	-0.588803	51	-2.09089	-0.252695	0.170675	51	-2.09089	-2.60956	3.49632	51	-2.09089	-0.484074	-0.496216	51	-2.09089	0.71056	-0.236017	51	-2.09089	1.20001	-0.446441	51	-2.09089	0.223886	-0.00339288	51	-2.09089	0.943626	-0.358621	51	-2.09089	0.525176	-0.0885414	51	-2.09089	0.0704525	0.0274503	51	-2.09089	1.18305	-0.384721	51	-2.09089	0.976029	-0.325148	51	-2.09089
52	-2.49942	-0.800798	-0.598934	52	-2.06988	-0.242913	0.166007	52	-2.06988	-2.58395	3.41195	52	-2.06988	-0.47331	-0.499473	52	-2.06988	0.718245	-0.240608	52	-2.06988	1.2075	-0.449782	52	-2.06988	0.23184	-0.00910125	52	-2.06988	0.951562	-0.363103	52	-2.06988	0.532087	-0.0933715	52	-2.06988	0.0792839	0.0211328	52	-2.06988	1.18984	-0.387705	52	-2.06988	0.984288	-0.329546	52	-2.06988
53	-2.48683	-0.793194	-0.60897	53	-2.04886	-0.233018	0.161398	53	-2.04886	-2.55804	3.32764	53	-2.04886	-0.462422	-0.502602	53	-2.04886	0.726017	-0.245121	53	-2.04886	1.21508	-0.453039	53	-2.04886	0.239885	-0.014744	53	-2.04886	0.95959	-0.367496	53	-2.04886	0.539078	-0.0981445	53	-2.04886	0.088217	0.0148848	53	-2.04886	1.1967	-0.390616	53	-2.04886	0.992641	-0.333875	53	-2.04886
54	-2.47424	-0.785463	-0.618909	54	-2.02785	-0.223015	0.15685	54	-2.02785	-2.53185	3.24342	54	-2.02785	-0.451415	-0.505602	54	-2.02785	0.733876	-0.249555	54	-2.02785	1.22275	-0.456209	54	-2.02785	0.248019	-0.0203187	54	-2.02785	0.967706	-0.371796	54	-2.02785	0.546146	-0.102858	54	-2.02785	0.097248	0.00870883	54	-2.02785	1.20364	-0.393455	54	-2.02785	1.00109	-0.338133	54	-2.02785
55	-2.46165	-0.777608	-0.628749	55	-2.00684	-0.212908	0.152364	55	-2.00684	-2.50539	3.15934	55	-2.00684	-0.440293	-0.508472	55	-2.00684	0.741815	-0.253907	55	-2.00684	1.23049	-0.45929	55	-2.00684	0.256237	-0.0258229	55	-2.00684	0.975906	-0.376003	55	-2.00684	0.553287	-0.10751	55	-2.00684	0.106373	0.00260775	55	-2.00684	1.21065	-0.39622	55	-2.00684	1.00962	-0.342318	55	-2.00684
56	-2.44906	-0.76963	-0.638491	56	-1.98582	-0.202702	0.147944	56	-1.98582	-2.47867	3.07542	56	-1.98582	-0.429062	-0.511211	56	-1.98582	0.749833	-0.258175	56	-1.98582	1.23831	-0.462282	56	-1.98582	0.264536	-0.0312541	56	-1.98582	0.984187	-0.380114	56	-1.98582	0.560498	-0.112099	56	-1.98582	0.115587	-0.00341578	56	-1.98582	1.21773	-0.398909	56	-1.98582	1.01824	-0.346429	56	-1.98582
57	-2.43647	-0.761529	-0.648131	57	-1.96481	-0.1924	0.14359	57	-1.96481	-2.45171	2.99171	57	-1.96481	-0.417727	-0.513818	57	-1.96481	0.757925	-0.262359	57	-1.96481	1.2462	-0.465183	57	-1.96481	0.272911	-0.03661	57	-1.96481	0.992544	-0.384128	57	-1.96481	0.567776	-0.116623	57	-1.96481	0.124888	-0.00935911	57	-1.96481	1.22487	-0.401522	57	-1.96481	1.02693	-0.350464	57	-1.96481
58	-2.42387	-0.753308	-0.657668	58	-1.94379	-0.182008	0.139305	58	-1.94379	-2.4245	2.90825	58	-1.94379	-0.406292	-0.516291	58	-1.94379	0.766089	-0.266455	58	-1.94379	1.25417	-0.467992	58	-1.94379	0.281361	-0.0418881	58	-1.94379	1.00098	-0.388043	58	-1.94379	0.575118	-0.121079	58	-1.94379	0.134269	-0.0152196	58	-1.94379	1.23208	-0.404057	58	-1.94379	1.03571	-0.354421	58	-1.94379
59	-2.41128	-0.744968	-0.667101	59	-1.92278	-0.171531	0.13509	59	-1.92278	-2.39707	2.82507	59	-1.92278	-0.394763	-0.518629	59	-1.92278	0.77432	-0.270461	59	-1.92278	1.26219	-0.470708	59	-1.92278	0.28988	-0.0470862	59	-1.92278	1.00948	-0.391857	59	-1.92278	0.582521	-0.125466	59	-1.92278	0.143729	-0.0209947	59	-1.92278	1.23935	-0.406513	59	-1.92278	1.04455	-0.358297	59	-1.92278
60	-2.39869	-0.736509	-0.676428	60	-1.90177	-0.160972	0.130948	60	-1.90177	-2.36943	2.7422	60	-1.90177	-0.383144	-0.520832	60	-1.90177	0.782614	-0.274378	60	-1.90177	1.27028	-0.473328	60	-1.90177	0.298465	-0.0522019	60	-1.90177	1.01804	-0.395568	60	-1.90177	0.589981	-0.129781	60	-1.90177	0.153261	-0.0266818	60	-1.90177	1.24667	-0.408889	60	-1.90177	1.05347	-0.362093	60	-1.90177
61	-2.3861	-0.727933	-0.685648	61	-1.88075	-0.150337	0.12688	61	-1.88075	-2.34158	2.65969	61	-1.88075	-0.371441	-0.522897	61	-1.88075	0.790969	-0.278201	61	-1.88075	1.27843	-0.475854	61	-1.88075	0.307113	-0.057233	61	-1.88075	1.02667	-0.399175	61	-1.88075	0.597495	-0.134023	61	-1.88075	0.162863	-0.0322784	61	-1.88075	1.25405	-0.411185	61	-1.88075	1.06244	-0.365805	61	-1.88075
62	-2.37351	-0.719243	-0.694759	62	-1.85974	-0.139629	0.122889	62	-1.85974	-2.31355	2.57757	62	-1.85974	-0.359659	-0.524826	62	-1.85974	0.79938	-0.28193	62	-1.85974	1.28663	-0.478282	62	-1.85974	0.315819	-0.0621772	62	-1.85974	1.03536	-0.402676	62	-1.85974	0.60506	-0.13819	62	-1.85974	0.17253	-0.0377821	62	-1.85974	1.26148	-0.413398	62	-1.85974	1.07148	-0.369432	62	-1.85974
63	-2.36092	-0.710438	-0.70376	63	-1.83872	-0.128855	0.118975	63	-1.83872	-2.28535	2.49587	63	-1.83872	-0.347804	-0.526615	63	-1.83872	0.807844	-0.285564	63	-1.83872	1.29489	-0.480612	63	-1.83872	0.324579	-0.0670325	63	-1.83872	1.0441	-0.406069	63	-1.83872	0.612672	-0.14228	63	-1.83872	0.182257	-0.0431904	63	-1.83872	1.26895	-0.415529	63	-1.83872	1.08058	-0.372973	63	-1.83872
64	-2.34832	-0.70152	-0.71265	64	-1.81771	-0.118019	0.115141	64	-1.81771	-2.25698	2.41464	64	-1.81771	-0.33588	-0.528266	64	-1.81771	0.816357	-0.2891	64	-1.81771	1.30319	-0.482844	64	-1.81771	0.33339	-0.0717966	64	-1.81771	1.05289	-0.409354	64	-1.81771	0.620328	-0.146292	64	-1.81771	0.19204	-0.0485009	64	-1.81771	1.27647	-0.417575	64	-1.81771	1.08973	-0.376426	64	-1.81771
65	-2.33573	-0.692491	-0.721426	65	-1.7967	-0.107124	0.111388	65	-1.7967	-2.22846	2.33391	65	-1.7967	-0.323892	-0.529776	65	-1.7967	0.824915	-0.292537	65	-1.7967	1.31154	-0.484975	65	-1.7967	0.342248	-0.0764674	65	-1.7967	1.06173	-0.412528	65	-1.7967	0.628025	-0.150223	65	-1.7967	0.201876	-0.0537113	65	-1.7967	1.28402	-0.419537	65	-1.7967	1.09893	-0.379789	65	-1.7967
66	-2.32314	-0.683353	-0.730088	66	-1.77568	-0.0961775	0.107718	66	-1.77568	-2.1998	2.25371	66	-1.77568	-0.311846	-0.531146	66	-1.77568	0.833514	-0.295873	66	-1.77568	1.31993	-0.487006	66	-1.77568	0.351149	-0.0810429	66	-1.77568	1.07061	-0.415591	66	-1.77568	0.63576	-0.154071	66	-1.77568	0.211759	-0.0588193	66	-1.77568	1.29162	-0.421413	66	-1.77568	1.10817	-0.383061	66	-1.77568
67	-2.31055	-0.674106	-0.738635	67	-1.75467	-0.0851827	0.104133	67	-1.75467	-2.17101	2.17408	67	-1.75467	-0.299748	-0.532375	67	-1.75467	0.842151	-0.299107	67	-1.75467	1.32835	-0.488934	67	-1.75467	0.360089	-0.085521	67	-1.75467	1.07953	-0.41854	67	-1.75467	0.643528	-0.157836	67	-1.75467	0.221685	-0.0638226	67	-1.75467	1.29924	-0.423203	67	-1.75467	1.11745	-0.386241	67	-1.75467
68	-2.29796	-0.664752	-0.747064	68	-1.73365	-0.0741449	0.100633	68	-1.73365	-2.14212	2.09506	68	-1.73365	-0.287602	-0.533462	68	-1.73365	0.850822	-0.302238	68	-1.73365	1.33681	-0.49076	68	-1.73365	0.369063	-0.0898998	68	-1.73365	1.08849	-0.421375	68	-1.73365	0.651326	-0.161515	68	-1.73365	0.23165	-0.068719	68	-1.73365	1.3069	-0.424905	68	-1.73365	1.12677	-0.389327	68	-1.73365
69	-2.28537	-0.655293	-0.755375	69	-1.71264	-0.0630688	0.0972219	69	-1.71264	-2.11312	2.01668	69	-1.71264	-0.275414	-0.534406	69	-1.71264	0.859523	-0.305264	69	-1.71264	1.34529	-0.492483	69	-1.71264	0.378069	-0.0941774	69	-1.71264	1.09747	-0.424095	69	-1.71264	0.659152	-0.165107	69	-1.71264	0.24165	-0.0735064	69	-1.71264	1.31458	-0.42652	69	-1.71264	1.13612	-0.392317	69	-1.71264
70	-2.27278	-0.64573	-0.763566	70	-1.69163	-0.0519595	0.0938995	70	-1.69163	-2.08403	1.93897	70	-1.69163	-0.26319	-0.535208	70	-1.69163	0.86825	-0.308184	70	-1.69163	1.3538	-0.494101	70	-1.69163	0.387102	-0.0983518	70	-1.69163	1.10649	-0.426697	70	-1.69163	0.667001	-0.168609	70	-1.69163	0.251679	-0.0781826	70	-1.69163	1.32229	-0.428045	70	-1.69163	1.1455	-0.395211	70	-1.69163
71	-2.26018	-0.636065	-0.771636	71	-1.67061	-0.0408218	0.0906678	71	-1.67061	-2.05488	1.86197	71	-1.67061	-0.250934	-0.535867	71	-1.67061	0.877	-0.310996	71	-1.67061	1.36234	-0.495615	71	-1.67061	0.396158	-0.102421	71	-1.67061	1.11552	-0.429182	71	-1.67061	0.67487	-0.172022	71	-1.67061	0.261735	-0.0827456	71	-1.67061	1.33001	-0.429482	71	-1.67061	1.1549	-0.398007	71	-1.67061
72	-2.24759	-0.626298	-0.779583	72	-1.6496	-0.0296606	0.0875282	72	-1.6496	-2.02566	1.78571	72	-1.6496	-0.238653	-0.536382	72	-1.6496	0.885767	-0.3137	72	-1.6496	1.37089	-0.497023	72	-1.6496	0.405233	-0.106384	72	-1.6496	1.12458	-0.431547	72	-1.6496	0.682755	-0.175343	72	-1.6496	0.271811	-0.0871934	72	-1.6496	1.33776	-0.430828	72	-1.6496	1.16433	-0.400704	72	-1.6496
73	-2.235	-0.616433	-0.787407	73	-1.62858	-0.0184809	0.0844821	73	-1.62858	-1.99639	1.71023	73	-1.62858	-0.226351	-0.536754	73	-1.62858	0.89455	-0.316293	73	-1.62858	1.37945	-0.498324	73	-1.62858	0.414323	-0.110238	73	-1.62858	1.13365	-0.433793	73	-1.62858	0.690654	-0.17857	73	-1.62858	0.281904	-0.091524	73	-1.62858	1.34551	-0.432083	73	-1.62858	1.17376	-0.403301	73	-1.62858
74	-2.22241	-0.60647	-0.795107	74	-1.60757	-0.00728757	0.0815308	74	-1.60757	-1.96708	1.63555	74	-1.60757	-0.214034	-0.536982	74	-1.60757	0.903343	-0.318776	74	-1.60757	1.38803	-0.499519	74	-1.60757	0.423424	-0.113982	74	-1.60757	1.14273	-0.435917	74	-1.60757	0.698562	-0.181703	74	-1.60757	0.29201	-0.0957354	74	-1.60757	1.35327	-0.433248	74	-1.60757	1.18321	-0.405797	74	-1.60757
75	-2.20982	-0.59641	-0.80268	75	-1.58656	0.00391441	0.0786756	75	-1.58656	-1.93776	1.56172	75	-1.58656	-0.201708	-0.537067	75	-1.58656	0.912143	-0.321146	75	-1.58656	1.39661	-0.500607	75	-1.58656	0.432532	-0.117614	75	-1.58656	1.15182	-0.437919	75	-1.58656	0.706477	-0.184739	75	-1.58656	0.302123	-0.0998259	75	-1.58656	1.36104	-0.43432	75	-1.58656	1.19267	-0.40819	75	-1.58656
76	-2.19723	-0.586256	-0.810126	76	-1.56554	0.0151201	0.0759178	76	-1.56554	-1.90842	1.48877	76	-1.56554	-0.189378	-0.537007	76	-1.56554	0.920945	-0.323403	76	-1.56554	1.4052	-0.501587	76	-1.56554	0.441644	-0.121132	76	-1.56554	1.16091	-0.439798	76	-1.56554	0.714394	-0.187678	76	-1.56554	0.31224	-0.103794	76	-1.56554	1.36882	-0.435301	76	-1.56554	1.20213	-0.410479	76	-1.56554
77	-2.18463	-0.576009	-0.817443	77	-1.54453	0.0263245	0.0732586	77	-1.54453	-1.87909	1.41672	77	-1.54453	-0.177049	-0.536804	77	-1.54453	0.929747	-0.325547	77	-1.54453	1.41378	-0.502458	77	-1.54453	0.450754	-0.124536	77	-1.54453	1.17	-0.441553	77	-1.54453	0.72231	-0.190518	77	-1.54453	0.322355	-0.107637	77	-1.54453	1.37659	-0.436189	77	-1.54453	1.21159	-0.412664	77	-1.54453
78	-2.17204	-0.565671	-0.824631	78	-1.52351	0.0375228	0.0706992	78	-1.52351	-1.84977	1.34562	78	-1.52351	-0.164726	-0.536456	78	-1.52351	0.938544	-0.327574	78	-1.52351	1.42236	-0.503221	78	-1.52351	0.459859	-0.127822	78	-1.52351	1.17909	-0.443184	78	-1.52351	0.730222	-0.193258	78	-1.52351	0.332465	-0.111354	78	-1.52351	1.38436	-0.436984	78	-1.52351	1.22104	-0.414743	78	-1.52351
79	-2.15945	-0.555243	-0.831688	79	-1.5025	0.0487099	0.0682407	79	-1.5025	-1.82048	1.27548	79	-1.5025	-0.152417	-0.535966	79	-1.5025	0.947332	-0.329486	79	-1.5025	1.43093	-0.503875	79	-1.5025	0.468955	-0.130991	79	-1.5025	1.18816	-0.44469	79	-1.5025	0.738126	-0.195897	79	-1.5025	0.342565	-0.114943	79	-1.5025	1.39212	-0.437685	79	-1.5025	1.23049	-0.416716	79	-1.5025
80	-2.14686	-0.544727	-0.838613	80	-1.48149	0.059881	0.0658842	80	-1.48149	-1.79124	1.20635	80	-1.48149	-0.140124	-0.535331	80	-1.48149	0.956108	-0.331281	80	-1.48149	1.43949	-0.50442	80	-1.48149	0.478038	-0.134041	80	-1.48149	1.19723	-0.446069	80	-1.48149	0.746019	-0.198433	80	-1.48149	0.352651	-0.118402	80	-1.48149	1.39986	-0.438293	80	-1.48149	1.23992	-0.418581	80	-1.48149
81	-2.13427	-0.534125	-0.845406	81	-1.46047	0.0710311	0.0636307	81	-1.46047	-1.76205	1.13824	81	-1.46047	-0.127855	-0.534554	81	-1.46047	0.964867	-0.332959	81	-1.46047	1.44803	-0.504855	81	-1.46047	0.487104	-0.136969	81	-1.46047	1.20627	-0.447322	81	-1.46047	0.753896	-0.200866	81	-1.46047	0.362717	-0.121731	81	-1.46047	1.4076	-0.438807	81	-1.46047	1.24933	-0.420339	81	-1.46047
82	-2.12168	-0.523438	-0.852064	82	-1.43946	0.0821552	0.0614812	82	-1.43946	-1.73293	1.0712	82	-1.43946	-0.115614	-0.533634	82	-1.43946	0.973606	-0.334517	82	-1.43946	1.45656	-0.505181	82	-1.43946	0.496149	-0.139776	82	-1.43946	1.2153	-0.448448	82	-1.43946	0.761756	-0.203194	82	-1.43946	0.37276	-0.124927	82	-1.43946	1.41531	-0.439227	82	-1.43946	1.25873	-0.421987	82	-1.43946
83	-2.10909	-0.512668	-0.858587	83	-1.41844	0.0932485	0.0594367	83	-1.41844	-1.70388	1.00526	83	-1.41844	-0.103408	-0.532572	83	-1.41844	0.98232	-0.335957	83	-1.41844	1.46506	-0.505396	83	-1.41844	0.505169	-0.142459	83	-1.41844	1.2243	-0.449446	83	-1.41844	0.769594	-0.205417	83	-1.41844	0.382775	-0.12799	83	-1.41844	1.42301	-0.439552	83	-1.41844	1.26809	-0.423526	83	-1.41844
84	-2.09649	-0.501816	-0.864974	84	-1.39743	0.104306	0.0574981	84	-1.39743	-1.67494	0.940428	84	-1.39743	-0.0912402	-0.531367	84	-1.39743	0.991006	-0.337277	84	-1.39743	1.47353	-0.505502	84	-1.39743	0.514159	-0.145018	84	-1.39743	1.23327	-0.450317	84	-1.39743	0.777406	-0.207532	84	-1.39743	0.392758	-0.130917	84	-1.39743	1.43068	-0.439783	84	-1.39743	1.27743	-0.424954	84	-1.39743
85	-2.0839	-0.490885	-0.871224	85	-1.37642	0.115323	0.0556663	85	-1.37642	-1.64609	0.876751	85	-1.37642	-0.0791175	-0.530022	85	-1.37642	0.999661	-0.338477	85	-1.37642	1.48197	-0.505498	85	-1.37642	0.523117	-0.147452	85	-1.37642	1.24221	-0.451058	85	-1.37642	0.78519	-0.209541	85	-1.37642	0.402704	-0.133707	85	-1.37642	1.43832	-0.439919	85	-1.37642	1.28673	-0.426272	85	-1.37642
86	-2.07131	-0.479877	-0.877336	86	-1.3554	0.126294	0.053942	86	-1.3554	-1.61737	0.814251	86	-1.3554	-0.0670449	-0.528535	86	-1.3554	1.00828	-0.339556	86	-1.3554	1.49037	-0.505384	86	-1.3554	0.532038	-0.149758	86	-1.3554	1.25111	-0.451671	86	-1.3554	0.792941	-0.211441	86	-1.3554	0.41261	-0.13636	86	-1.3554	1.44593	-0.439961	86	-1.3554	1.29599	-0.427477	86	-1.3554
87	-2.05872	-0.468792	-0.883309	87	-1.33439	0.137216	0.0523259	87	-1.33439	-1.58878	0.752957	87	-1.33439	-0.0550276	-0.526909	87	-1.33439	1.01686	-0.340514	87	-1.33439	1.49874	-0.50516	87	-1.33439	0.540918	-0.151937	87	-1.33439	1.25997	-0.452155	87	-1.33439	0.800657	-0.213231	87	-1.33439	0.422469	-0.138874	87	-1.33439	1.45351	-0.439908	87	-1.33439	1.30521	-0.428571	87	-1.33439
88	-2.04613	-0.457633	-0.889141	88	-1.31337	0.148082	0.050819	88	-1.31337	-1.56033	0.692895	88	-1.31337	-0.043071	-0.525143	88	-1.31337	1.02539	-0.341349	88	-1.31337	1.50707	-0.504826	88	-1.31337	0.549753	-0.153987	88	-1.31337	1.26879	-0.45251	88	-1.31337	0.808335	-0.214912	88	-1.31337	0.432279	-0.141248	88	-1.31337	1.46104	-0.43976	88	-1.31337	1.31438	-0.429552	88	-1.31337
89	-2.03354	-0.446401	-0.894833	89	-1.29236	0.158888	0.0494217	89	-1.29236	-1.53204	0.634092	89	-1.29236	-0.0311804	-0.523238	89	-1.29236	1.03388	-0.342063	89	-1.29236	1.51535	-0.504383	89	-1.29236	0.558539	-0.155908	89	-1.29236	1.27755	-0.452736	89	-1.29236	0.815969	-0.216482	89	-1.29236	0.442035	-0.143481	89	-1.29236	1.46854	-0.439518	89	-1.29236	1.32351	-0.430421	89	-1.29236
90	-2.02094	-0.435099	-0.900383	90	-1.27135	0.169629	0.0481346	90	-1.27135	-1.50392	0.576574	90	-1.27135	-0.0193609	-0.521196	90	-1.27135	1.04232	-0.342654	90	-1.27135	1.52358	-0.50383	90	-1.27135	0.567273	-0.157698	90	-1.27135	1.28627	-0.452831	90	-1.27135	0.823558	-0.21794	90	-1.27135	0.451732	-0.145572	90	-1.27135	1.47599	-0.439181	90	-1.27135	1.33257	-0.431175	90	-1.27135
91	-2.00835	-0.423727	-0.90579	91	-1.25033	0.180301	0.0469585	91	-1.25033	-1.47598	0.520367	91	-1.25033	-0.00761797	-0.519017	91	-1.25033	1.0507	-0.343123	91	-1.25033	1.53175	-0.503168	91	-1.25033	0.57595	-0.159358	91	-1.25033	1.29493	-0.452798	91	-1.25033	0.831098	-0.219286	91	-1.25033	0.461367	-0.147519	91	-1.25033	1.48339	-0.43875	91	-1.25033	1.34158	-0.431816	91	-1.25033
92	-1.99576	-0.412289	-0.911053	92	-1.22932	0.190898	0.0458938	92	-1.22932	-1.44824	0.465494	92	-1.22932	0.00404339	-0.516702	92	-1.22932	1.05903	-0.343468	92	-1.22932	1.53987	-0.502397	92	-1.22932	0.584567	-0.160885	92	-1.22932	1.30352	-0.452634	92	-1.22932	0.838586	-0.220519	92	-1.22932	0.470935	-0.149323	92	-1.22932	1.49074	-0.438225	92	-1.22932	1.35053	-0.432344	92	-1.22932
93	-1.98317	-0.400785	-0.916172	93	-1.2083	0.201417	0.0449409	93	-1.2083	-1.4207	0.411981	93	-1.2083	0.015618	-0.514252	93	-1.2083	1.06729	-0.343691	93	-1.2083	1.54793	-0.501517	93	-1.2083	0.593119	-0.162279	93	-1.2083	1.31206	-0.452342	93	-1.2083	0.846017	-0.221639	93	-1.2083	0.480431	-0.150983	93	-1.2083	1.49804	-0.437606	93	-1.2083	1.35941	-0.432756	93	-1.2083
94	-1.97058	-0.389217	-0.921146	94	-1.18729	0.211853	0.0441003	94	-1.18729	-1.39338	0.359851	94	-1.18729	0.0271007	-0.511668	94	-1.18729	1.07549	-0.34379	94	-1.18729	1.55593	-0.500529	94	-1.18729	0.601604	-0.163541	94	-1.18729	1.32052	-0.45192	94	-1.18729	0.85339	-0.222645	94	-1.18729	0.489853	-0.152497	94	-1.18729	1.50528	-0.436893	94	-1.18729	1.36822	-0.433055	94	-1.18729
95	-1.95799	-0.377588	-0.925974	95	-1.16628	0.2222	0.0433723	95	-1.16628	-1.36629	0.309127	95	-1.16628	0.0384864	-0.508952	95	-1.16628	1.08362	-0.343767	95	-1.16628	1.56385	-0.499434	95	-1.16628	0.610017	-0.164668	95	-1.16628	1.32892	-0.451369	95	-1.16628	0.860701	-0.223537	95	-1.16628	0.499194	-0.153865	95	-1.16628	1.51245	-0.436087	95	-1.16628	1.37696	-0.433239	95	-1.16628
96	-1.9454	-0.365899	-0.930655	96	-1.14526	0.232454	0.0427574	96	-1.14526	-1.33945	0.259831	96	-1.14526	0.0497702	-0.506104	96	-1.14526	1.09167	-0.34362	96	-1.14526	1.57171	-0.498231	96	-1.14526	0.618355	-0.165662	96	-1.14526	1.33724	-0.450688	96	-1.14526	0.867946	-0.224315	96	-1.14526	0.508452	-0.155086	96	-1.14526	1.51957	-0.435188	96	-1.14526	1.38561	-0.433308	96	-1.14526
97	-1.9328	-0.354152	-0.935188	97	-1.12425	0.242612	0.0422556	97	-1.12425	-1.31285	0.211986	97	-1.12425	0.060947	-0.503126	97	-1.12425	1.09965	-0.34335	97	-1.12425	1.57949	-0.496921	97	-1.12425	0.626614	-0.16652	97	-1.12425	1.34548	-0.44988	97	-1.12425	0.875122	-0.224977	97	-1.12425	0.517622	-0.15616	97	-1.12425	1.52661	-0.434197	97	-1.12425	1.39419	-0.433263	97	-1.12425
98	-1.92021	-0.342349	-0.939573	98	-1.10323	0.252667	0.0418674	98	-1.10323	-1.28653	0.165612	98	-1.10323	0.0720119	-0.500019	98	-1.10323	1.10755	-0.342957	98	-1.10323	1.5872	-0.495505	98	-1.10323	0.63479	-0.167244	98	-1.10323	1.35364	-0.448943	98	-1.10323	0.882227	-0.225524	98	-1.10323	0.526701	-0.157086	98	-1.10323	1.53359	-0.433113	98	-1.10323	1.40268	-0.433102	98	-1.10323
99	-1.90762	-0.330491	-0.943809	99	-1.08222	0.262617	0.0415927	99	-1.08222	-1.26048	0.120729	99	-1.08222	0.08296	-0.496784	99	-1.08222	1.11537	-0.342441	99	-1.08222	1.59482	-0.493984	99	-1.08222	0.64288	-0.167832	99	-1.08222	1.36171	-0.447878	99	-1.08222	0.889256	-0.225956	99	-1.08222	0.535683	-0.157865	99	-1.08222	1.54049	-0.431938	99	-1.08222	1.41108	-0.432828	99	-1.08222
100	-1.89503	-0.318581	-0.947896	100	-1.06121	0.272456	0.0414319	100	-1.06121	-1.23472	0.0773587	100	-1.06121	0.0937865	-0.493424	100	-1.06121	1.1231	-0.341802	100	-1.06121	1.60236	-0.492358	100	-1.06121	0.65088	-0.168284	100	-1.06121	1.36969	-0.446686	100	-1.06121	0.896208	-0.226271	100	-1.06121	0.544566	-0.158495	100	-1.06121	1.54731	-0.430671	100	-1.06121	1.41939	-0.432439	100	-1.06121
101	-1.88244	-0.306621	-0.951832	101	-1.04019	0.28218	0.0413848	101	-1.04019	-1.20927	0.0355187	101	-1.04019	0.104487	-0.489939	101	-1.04019	1.13074	-0.341041	101	-1.04019	1.60981	-0.490627	101	-1.04019	0.658786	-0.168601	101	-1.04019	1.37758	-0.445367	101	-1.04019	0.903078	-0.226471	101	-1.04019	0.553345	-0.158976	101	-1.04019	1.55406	-0.429314	101	-1.04019	1.4276	-0.431935	101	-1.04019
102	-1.86985	-0.294612	-0.955617	102	-1.01918	0.291785	0.0414517	102	-1.01918	-1.18412	-0.00477198	102	-1.01918	0.115056	-0.486331	102	-1.01918	1.13828	-0.340158	102	-1.01918	1.61717	-0.488793	102	-1.01918	0.666596	-0.168781	102	-1.01918	1.38537	-0.443922	102	-1.01918	0.909864	-0.226556	102	-1.01918	0.562016	-0.159309	102	-1.01918	1.56072	-0.427867	102	-1.01918	1.4357	-0.431318	102	-1.01918
103	-1.85725	-0.282556	-0.959251	103	-0.998165	0.301266	0.0416323	103	-0.998165	-1.1593	-0.0434957	103	-0.998165	0.125489	-0.482601	103	-0.998165	1.14573	-0.339154	103	-0.998165	1.62443	-0.486857	103	-0.998165	0.674305	-0.168826	103	-0.998165	1.39307	-0.442351	103	-0.998165	0.916563	-0.226524	103	-0.998165	0.570577	-0.159492	103	-0.998165	1.5673	-0.426331	103	-0.998165	1.44371	-0.430587	103	-0.998165
104	-1.84466	-0.270456	-0.962732	104	-0.977151	0.31062	0.0419267	104	-0.977151	-1.13481	-0.0806352	104	-0.977151	0.135782	-0.478751	104	-0.977151	1.15308	-0.338028	104	-0.977151	1.6316	-0.484819	104	-0.977151	0.681911	-0.168734	104	-0.977151	1.40066	-0.440655	104	-0.977151	0.923172	-0.226376	104	-0.977151	0.579021	-0.159526	104	-0.977151	1.57379	-0.424706	104	-0.977151	1.45161	-0.429742	104	-0.977151
105	-1.83207	-0.258312	-0.966061	105	-0.956137	0.319843	0.0423347	105	-0.956137	-1.11067	-0.116174	105	-0.956137	0.145929	-0.474784	105	-0.956137	1.16032	-0.336782	105	-0.956137	1.63866	-0.48268	105	-0.956137	0.689409	-0.168506	105	-0.956137	1.40814	-0.438836	105	-0.956137	0.929688	-0.226112	105	-0.956137	0.587347	-0.159411	105	-0.956137	1.58018	-0.422993	105	-0.956137	1.45939	-0.428785	105	-0.956137
106	-1.81948	-0.246128	-0.969237	106	-0.935123	0.328929	0.0428561	106	-0.935123	-1.08688	-0.150097	106	-0.935123	0.155928	-0.4707	106	-0.935123	1.16746	-0.335416	106	-0.935123	1.64563	-0.480441	106	-0.935123	0.696797	-0.168143	106	-0.935123	1.41551	-0.436892	106	-0.935123	0.936108	-0.225733	106	-0.935123	0.595551	-0.159147	106	-0.935123	1.58648	-0.421193	106	-0.935123	1.46706	-0.427714	106	-0.935123
107	-1.80689	-0.233904	-0.97226	107	-0.914109	0.337876	0.0434907	107	-0.914109	-1.06346	-0.182389	107	-0.914109	0.165773	-0.466501	107	-0.914109	1.17449	-0.33393	107	-0.914109	1.65248	-0.478103	107	-0.914109	0.704072	-0.167643	107	-0.914109	1.42277	-0.434827	107	-0.914109	0.942429	-0.225238	107	-0.914109	0.603628	-0.158734	107	-0.914109	1.59269	-0.419306	107	-0.914109	1.47462	-0.426532	107	-0.914109
108	-1.7943	-0.221644	-0.975128	108	-0.893095	0.346678	0.0442383	108	-0.893095	-1.04041	-0.213035	108	-0.893095	0.175459	-0.46219	108	-0.893095	1.1814	-0.332325	108	-0.893095	1.65922	-0.475668	108	-0.893095	0.711229	-0.167008	108	-0.893095	1.42991	-0.432639	108	-0.893095	0.948648	-0.224627	108	-0.893095	0.611575	-0.158172	108	-0.893095	1.5988	-0.417334	108	-0.893095	1.48205	-0.425237	108	-0.893095
109	-1.7817	-0.209348	-0.977841	109	-0.872081	0.355334	0.0450984	109	-0.872081	-1.01775	-0.242022	109	-0.872081	0.184983	-0.457768	109	-0.872081	1.1882	-0.330603	109	-0.872081	1.66586	-0.473136	109	-0.872081	0.718267	-0.166238	109	-0.872081	1.43693	-0.430331	109	-0.872081	0.954763	-0.223902	109	-0.872081	0.619389	-0.157462	109	-0.872081	1.6048	-0.415277	109	-0.872081	1.48936	-0.423832	109	-0.872081
110	-1.76911	-0.19702	-0.9804	110	-0.851067	0.363837	0.0460708	110	-0.851067	-0.995489	-0.269337	110	-0.851067	0.19434	-0.453237	110	-0.851067	1.19488	-0.328762	110	-0.851067	1.67237	-0.470507	110	-0.851067	0.725181	-0.165332	110	-0.851067	1.44383	-0.427904	110	-0.851067	0.960771	-0.223061	110	-0.851067	0.627067	-0.156604	110	-0.851067	1.6107	-0.413137	110	-0.851067	1.49653	-0.422316	110	-0.851067
111	-1.75652	-0.18466	-0.982803	111	-0.830053	0.372186	0.0471549	111	-0.830053	-0.973632	-0.294969	111	-0.830053	0.203527	-0.448599	111	-0.830053	1.20144	-0.326806	111	-0.830053	1.67877	-0.467785	111	-0.830053	0.731969	-0.164292	111	-0.830053	1.45061	-0.425357	111	-0.830053	0.96667	-0.222107	111	-0.830053	0.634604	-0.155597	111	-0.830053	1.61649	-0.410914	111	-0.830053	1.50358	-0.420691	111	-0.830053
112	-1.74393	-0.17227	-0.98505	112	-0.809039	0.380376	0.0483503	112	-0.809039	-0.952192	-0.318905	112	-0.809039	0.212538	-0.443857	112	-0.809039	1.20788	-0.324733	112	-0.809039	1.68504	-0.464969	112	-0.809039	0.738628	-0.163118	112	-0.809039	1.45725	-0.422694	112	-0.809039	0.972456	-0.221038	112	-0.809039	0.641997	-0.154443	112	-0.809039	1.62217	-0.408609	112	-0.809039	1.5105	-0.418956	112	-0.809039
113	-1.73134	-0.159854	-0.987141	113	-0.788025	0.388403	0.0496565	113	-0.788025	-0.931177	-0.341136	113	-0.788025	0.221371	-0.439011	113	-0.788025	1.21418	-0.322546	113	-0.788025	1.69119	-0.462061	113	-0.788025	0.745155	-0.16181	113	-0.788025	1.46376	-0.419914	113	-0.788025	0.978127	-0.219856	113	-0.788025	0.649244	-0.153143	113	-0.788025	1.62774	-0.406223	113	-0.788025	1.51727	-0.417113	113	-0.788025
114	-1.71875	-0.147412	-0.989075	114	-0.767011	0.396264	0.0510729	114	-0.767011	-0.910597	-0.36165	114	-0.767011	0.230021	-0.434065	114	-0.767011	1.22036	-0.320245	114	-0.767011	1.69721	-0.459063	114	-0.767011	0.751546	-0.16037	114	-0.767011	1.47014	-0.417019	114	-0.767011	0.983681	-0.21856	114	-0.767011	0.656341	-0.151696	114	-0.767011	1.63319	-0.403757	114	-0.767011	1.52391	-0.415162	114	-0.767011
115	-1.70616	-0.134946	-0.990853	115	-0.745997	0.403955	0.0525989	115	-0.745997	-0.890461	-0.380441	115	-0.745997	0.238485	-0.429021	115	-0.745997	1.2264	-0.317831	115	-0.745997	1.70311	-0.455974	115	-0.745997	0.7578	-0.158797	115	-0.745997	1.47638	-0.414011	115	-0.745997	0.989115	-0.217153	115	-0.745997	0.663285	-0.150103	115	-0.745997	1.63853	-0.401212	115	-0.745997	1.5304	-0.413105	115	-0.745997
116	-1.69356	-0.122459	-0.992474	116	-0.724983	0.411474	0.0542338	116	-0.724983	-0.870778	-0.397498	116	-0.724983	0.246758	-0.423881	116	-0.724983	1.23231	-0.315306	116	-0.724983	1.70887	-0.452798	116	-0.724983	0.763913	-0.157092	116	-0.724983	1.48248	-0.41089	116	-0.724983	0.994427	-0.215633	116	-0.724983	0.670073	-0.148365	116	-0.724983	1.64374	-0.39859	116	-0.724983	1.53675	-0.410942	116	-0.724983
117	-1.68097	-0.109953	-0.993937	117	-0.703969	0.418816	0.0559769	117	-0.703969	-0.851556	-0.412815	117	-0.703969	0.254837	-0.418646	117	-0.703969	1.23807	-0.312669	117	-0.703969	1.71449	-0.449535	117	-0.703969	0.769883	-0.155256	117	-0.703969	1.48844	-0.407658	117	-0.703969	0.999615	-0.214002	117	-0.703969	0.676702	-0.146483	117	-0.703969	1.64883	-0.395892	117	-0.703969	1.54295	-0.408674	117	-0.703969
118	-1.66838	-0.0974297	-0.995242	118	-0.682955	0.425979	0.0578273	118	-0.682955	-0.832804	-0.426385	118	-0.682955	0.262719	-0.41332	118	-0.682955	1.2437	-0.309924	118	-0.682955	1.71998	-0.446187	118	-0.682955	0.775707	-0.153291	118	-0.682955	1.49425	-0.404316	118	-0.682955	1.00468	-0.212261	118	-0.682955	0.683169	-0.144458	118	-0.682955	1.6538	-0.393118	118	-0.682955	1.549	-0.406303	118	-0.682955
119	-1.65579	-0.0848907	-0.99639	119	-0.661941	0.432959	0.0597844	119	-0.661941	-0.81453	-0.438202	119	-0.661941	0.2704	-0.407905	119	-0.661941	1.24918	-0.30707	119	-0.661941	1.72533	-0.442755	119	-0.661941	0.781383	-0.151196	119	-0.661941	1.49991	-0.400867	119	-0.661941	1.00961	-0.21041	119	-0.661941	0.689471	-0.14229	119	-0.661941	1.65864	-0.390271	119	-0.661941	1.55489	-0.403829	119	-0.661941
120	-1.6432	-0.0723382	-0.99738	120	-0.640927	0.439753	0.0618472	120	-0.640927	-0.796742	-0.44826	120	-0.640927	0.277876	-0.402403	120	-0.640927	1.25452	-0.304109	120	-0.640927	1.73054	-0.439241	120	-0.640927	0.786907	-0.148972	120	-0.640927	1.50543	-0.397311	120	-0.640927	1.01441	-0.208451	120	-0.640927	0.695605	-0.139981	120	-0.640927	1.66336	-0.38735	120	-0.640927	1.56063	-0.401253	120	-0.640927
121	-1.63061	-0.0597742	-0.998212	121	-0.619913	0.446359	0.0640148	121	-0.619913	-0.779449	-0.456555	121	-0.619913	0.285145	-0.396817	121	-0.619913	1.25971	-0.301042	121	-0.619913	1.7356	-0.435646	121	-0.619913	0.792278	-0.146622	121	-0.619913	1.51078	-0.393649	121	-0.619913	1.01907	-0.206383	121	-0.619913	0.701568	-0.137531	121	-0.619913	1.66794	-0.384359	121	-0.619913	1.5662	-0.398577	121	-0.619913
122	-1.61801	-0.0472008	-0.998885	122	-0.598899	0.452773	0.0662862	122	-0.598899	-0.762657	-0.463084	122	-0.598899	0.292202	-0.391148	122	-0.598899	1.26475	-0.297871	122	-0.598899	1.74051	-0.431972	122	-0.598899	0.797493	-0.144145	122	-0.598899	1.51599	-0.389885	122	-0.598899	1.02361	-0.204209	122	-0.598899	0.707359	-0.134942	122	-0.598899	1.67239	-0.381297	122	-0.598899	1.57162	-0.395801	122	-0.598899
123	-1.60542	-0.0346199	-0.999401	123	-0.577885	0.458993	0.0686606	123	-0.577885	-0.746375	-0.467843	123	-0.577885	0.299046	-0.385401	123	-0.577885	1.26963	-0.294598	123	-0.577885	1.74528	-0.428221	123	-0.577885	0.80255	-0.141542	123	-0.577885	1.52103	-0.386018	123	-0.577885	1.028	-0.201928	123	-0.577885	0.712974	-0.132214	123	-0.577885	1.6767	-0.378166	123	-0.577885	1.57687	-0.392927	123	-0.577885
124	-1.59283	-0.0220334	-0.999757	124	-0.556871	0.465015	0.0711367	124	-0.556871	-0.730608	-0.470831	124	-0.556871	0.305673	-0.379576	124	-0.556871	1.27437	-0.291222	124	-0.556871	1.74989	-0.424393	124	-0.556871	0.807447	-0.138816	124	-0.556871	1.52592	-0.382052	124	-0.556871	1.03226	-0.199542	124	-0.556871	0.718411	-0.12935	124	-0.556871	1.68088	-0.374968	124	-0.556871	1.58195	-0.389956	124	-0.556871
125	-1.58024	-0.00944353	-0.999955	125	-0.535857	0.470837	0.0737135	125	-0.535857	-0.715366	-0.472046	125	-0.535857	0.31208	-0.373677	125	-0.535857	1.27894	-0.287747	125	-0.535857	1.75435	-0.420492	125	-0.535857	0.812181	-0.135967	125	-0.535857	1.53064	-0.377987	125	-0.535857	1.03637	-0.197052	125	-0.535857	0.723667	-0.126349	125	-0.535857	1.68492	-0.371704	125	-0.535857	1.58687	-0.38689	125	-0.535857
126	-1.56765	0.00314788	-0.999995	126	-0.514843	0.476457	0.0763899	126	-0.514843	-0.700653	-0.471488	126	-0.514843	0.318264	-0.367706	126	-0.514843	1.28335	-0.284173	126	-0.514843	1.75866	-0.416518	126	-0.514843	0.816751	-0.132996	126	-0.514843	1.5352	-0.373826	126	-0.514843	1.04034	-0.19446	126	-0.514843	0.728741	-0.123214	126	-0.514843	1.68882	-0.368376	126	-0.514843	1.59161	-0.38373	126	-0.514843
127	-1.55506	0.0157388	-0.999876	127	-0.493829	0.481872	0.0791647	127	-0.493829	-0.686477	-0.469156	127	-0.493829	0.324222	-0.361666	127	-0.493829	1.28761	-0.280503	127	-0.493829	1.7628	-0.412473	127	-0.493829	0.821153	-0.129905	127	-0.493829	1.5396	-0.36957	127	-0.493829	1.04417	-0.191765	127	-0.493829	0.73363	-0.119946	127	-0.493829	1.69257	-0.364984	127	-0.493829	1.59618	-0.380477	127	-0.493829
128	-1.54247	0.0283272	-0.999599	128	-0.472815	0.48708	0.0820367	128	-0.472815	-0.672843	-0.465053	128	-0.472815	0.329952	-0.35556	128	-0.472815	1.2917	-0.276737	128	-0.472815	1.76679	-0.40836	128	-0.472815	0.825388	-0.126695	128	-0.472815	1.54382	-0.365221	128	-0.472815	1.04784	-0.18897	128	-0.472815	0.738331	-0.116547	128	-0.472815	1.69618	-0.361531	128	-0.472815	1.60058	-0.377132	128	-0.472815
129	-1.52987	0.0409111	-0.999163	129	-0.451801	0.492078	0.0850046	129	-0.451801	-0.659759	-0.459179	129	-0.451801	0.335452	-0.34939	129	-0.451801	1.29562	-0.272877	129	-0.451801	1.77062	-0.404179	129	-0.451801	0.829451	-0.123368	129	-0.451801	1.54788	-0.360781	129	-0.451801	1.05138	-0.186075	129	-0.451801	0.742844	-0.113017	129	-0.451801	1.69965	-0.358018	129	-0.451801	1.6048	-0.373698	129	-0.451801
130	-1.51728	0.0534886	-0.998568	130	-0.430787	0.496864	0.088067	130	-0.430787	-0.647229	-0.451537	130	-0.430787	0.340718	-0.343159	130	-0.430787	1.29938	-0.268926	130	-0.430787	1.77429	-0.399934	130	-0.430787	0.833343	-0.119924	130	-0.430787	1.55176	-0.356253	130	-0.430787	1.05476	-0.183083	130	-0.430787	0.747165	-0.109358	130	-0.430787	1.70297	-0.354446	130	-0.430787	1.60884	-0.370176	130	-0.430787
131	-1.50469	0.0660575	-0.997816	131	-0.409773	0.501436	0.0912228	131	-0.409773	-0.635259	-0.442132	131	-0.409773	0.345749	-0.33687	131	-0.409773	1.30298	-0.264885	131	-0.409773	1.77779	-0.395625	131	-0.409773	0.837061	-0.116366	131	-0.409773	1.55547	-0.351637	131	-0.409773	1.05799	-0.179993	131	-0.409773	0.751292	-0.105573	131	-0.409773	1.70614	-0.350817	131	-0.409773	1.6127	-0.366566	131	-0.409773
132	-1.4921	0.078616	-0.996905	132	-0.388759	0.505792	0.0944703	132	-0.388759	-0.623854	-0.430966	132	-0.388759	0.350543	-0.330525	132	-0.388759	1.3064	-0.260755	132	-0.388759	1.78113	-0.391254	132	-0.388759	0.840603	-0.112695	132	-0.388759	1.559	-0.346937	132	-0.388759	1.06107	-0.176809	132	-0.388759	0.755225	-0.101662	132	-0.388759	1.70916	-0.347133	132	-0.388759	1.61638	-0.362872	132	-0.388759
133	-1.47951	0.091162	-0.995836	133	-0.367745	0.509931	0.0978083	133	-0.367745	-0.61302	-0.418044	133	-0.367745	0.355097	-0.324128	133	-0.367745	1.30965	-0.256538	133	-0.367745	1.7843	-0.386824	133	-0.367745	0.843967	-0.108913	133	-0.367745	1.56236	-0.342154	133	-0.367745	1.06399	-0.17353	133	-0.367745	0.758961	-0.0976278	133	-0.367745	1.71203	-0.343396	133	-0.367745	1.61987	-0.359094	133	-0.367745
134	-1.46692	0.103694	-0.994609	134	-0.346731	0.513849	0.101235	134	-0.346731	-0.602762	-0.403374	134	-0.346731	0.359408	-0.317681	134	-0.346731	1.31273	-0.252237	134	-0.346731	1.7873	-0.382336	134	-0.346731	0.847153	-0.105021	134	-0.346731	1.56554	-0.33729	134	-0.346731	1.06676	-0.170159	134	-0.346731	0.762499	-0.0934717	134	-0.346731	1.71475	-0.339606	134	-0.346731	1.62318	-0.355234	134	-0.346731
135	-1.45432	0.116209	-0.993225	135	-0.325717	0.517546	0.104749	135	-0.325717	-0.593083	-0.38696	135	-0.325717	0.363477	-0.311186	135	-0.325717	1.31563	-0.247854	135	-0.325717	1.79014	-0.377793	135	-0.325717	0.850159	-0.101021	135	-0.325717	1.56854	-0.332348	135	-0.325717	1.06937	-0.166696	135	-0.325717	0.765837	-0.0891955	135	-0.325717	1.71732	-0.335766	135	-0.325717	1.6263	-0.351293	135	-0.325717
136	-1.44173	0.128705	-0.991683	136	-0.304703	0.52102	0.10835	136	-0.304703	-0.583988	-0.36881	136	-0.304703	0.367299	-0.304648	136	-0.304703	1.31836	-0.243389	136	-0.304703	1.7928	-0.373197	136	-0.304703	0.852984	-0.096915	136	-0.304703	1.57136	-0.32733	136	-0.304703	1.07182	-0.163144	136	-0.304703	0.768973	-0.0848013	136	-0.304703	1.71973	-0.331878	136	-0.304703	1.62924	-0.347275	136	-0.304703
137	-1.42914	0.141182	-0.989984	137	-0.283689	0.52427	0.112034	137	-0.283689	-0.575481	-0.348933	137	-0.283689	0.370875	-0.298069	137	-0.283689	1.32091	-0.238846	137	-0.283689	1.79529	-0.368548	137	-0.283689	0.855626	-0.0927046	137	-0.283689	1.574	-0.322237	137	-0.283689	1.07412	-0.159504	137	-0.283689	0.771907	-0.0802909	137	-0.283689	1.72198	-0.327942	137	-0.283689	1.63198	-0.343179	137	-0.283689
138	-1.41655	0.153636	-0.988128	138	-0.262675	0.527293	0.115801	138	-0.262675	-0.567566	-0.327336	138	-0.262675	0.374201	-0.291451	138	-0.262675	1.32329	-0.234225	138	-0.262675	1.7976	-0.363851	138	-0.262675	0.858084	-0.0883917	138	-0.262675	1.57645	-0.317072	138	-0.262675	1.07626	-0.155778	138	-0.262675	0.774636	-0.0756664	138	-0.262675	1.72408	-0.323961	138	-0.262675	1.63453	-0.339009	138	-0.262675
139	-1.40396	0.166065	-0.986115	139	-0.241661	0.530089	0.119649	139	-0.241661	-0.560247	-0.304031	139	-0.241661	0.377278	-0.284797	139	-0.241661	1.32548	-0.22953	139	-0.241661	1.79975	-0.359105	139	-0.241661	0.860358	-0.0839782	139	-0.241661	1.57872	-0.311838	139	-0.241661	1.07823	-0.151967	139	-0.241661	0.77716	-0.0709298	139	-0.241661	1.72602	-0.319937	139	-0.241661	1.63689	-0.334766	139	-0.241661
140	-1.39137	0.178468	-0.983946	140	-0.220647	0.532656	0.123577	140	-0.220647	-0.553526	-0.279025	140	-0.220647	0.380103	-0.278111	140	-0.220647	1.3275	-0.224762	140	-0.220647	1.80171	-0.354315	140	-0.220647	0.862445	-0.0794661	140	-0.220647	1.5808	-0.306537	140	-0.220647	1.08005	-0.148073	140	-0.220647	0.779478	-0.0660831	140	-0.220647	1.7278	-0.315871	140	-0.220647	1.63906	-0.330452	140	-0.220647
141	-1.37878	0.190843	-0.981621	141	-0.199633	0.534993	0.127582	141	-0.199633	-0.547406	-0.252332	141	-0.199633	0.382675	-0.271396	141	-0.199633	1.32934	-0.219924	141	-0.199633	1.8035	-0.349481	141	-0.199633	0.864346	-0.0748573	141	-0.199633	1.5827	-0.30117	141	-0.199633	1.0817	-0.144098	141	-0.199633	0.781589	-0.0611286	141	-0.199633	1.72942	-0.311765	141	-0.199633	1.64103	-0.326068	141	-0.199633
142	-1.36618	0.203188	-0.97914	142	-0.178619	0.5371	0.131662	142	-0.178619	-0.541891	-0.223963	142	-0.178619	0.384993	-0.264654	142	-0.178619	1.33099	-0.215016	142	-0.178619	1.80512	-0.344607	142	-0.178619	0.866059	-0.0701539	142	-0.178619	1.5844	-0.295741	142	-0.178619	1.08319	-0.140043	142	-0.178619	0.783491	-0.0560684	142	-0.178619	1.73088	-0.307621	142	-0.178619	1.64281	-0.321617	142	-0.178619
143	-1.35359	0.2155	-0.976504	143	-0.157605	0.538975	0.135817	143	-0.157605	-0.536982	-0.193929	143	-0.157605	0.387056	-0.257889	143	-0.157605	1.33247	-0.210043	143	-0.157605	1.80655	-0.339693	143	-0.157605	0.867583	-0.0653579	143	-0.157605	1.58593	-0.290252	143	-0.157605	1.08451	-0.13591	143	-0.157605	0.785183	-0.0509047	143	-0.157605	1.73218	-0.303441	143	-0.157605	1.64439	-0.317101	143	-0.157605
144	-1.341	0.227779	-0.973713	144	-0.136591	0.540618	0.140044	144	-0.136591	-0.532683	-0.162246	144	-0.136591	0.388864	-0.251103	144	-0.136591	1.33376	-0.205006	144	-0.136591	1.80781	-0.334743	144	-0.136591	0.868919	-0.0604715	144	-0.136591	1.58726	-0.284705	144	-0.136591	1.08567	-0.131702	144	-0.136591	0.786666	-0.0456398	144	-0.136591	1.73332	-0.299227	144	-0.136591	1.64578	-0.312521	144	-0.136591
145	-1.32841	0.240021	-0.970768	145	-0.115577	0.542027	0.144341	145	-0.115577	-0.528993	-0.128925	145	-0.115577	0.390414	-0.244299	145	-0.115577	1.33486	-0.199906	145	-0.115577	1.80889	-0.329758	145	-0.115577	0.870064	-0.0554969	145	-0.115577	1.5884	-0.279103	145	-0.115577	1.08667	-0.127419	145	-0.115577	0.787938	-0.0402761	145	-0.115577	1.7343	-0.29498	145	-0.115577	1.64697	-0.30788	145	-0.115577
146	-1.31582	0.252225	-0.967669	146	-0.094563	0.543202	0.148707	146	-0.094563	-0.525917	-0.0939828	146	-0.094563	0.391707	-0.237481	146	-0.094563	1.33579	-0.194747	146	-0.094563	1.80979	-0.32474	146	-0.094563	0.87102	-0.0504362	146	-0.094563	1.58936	-0.273448	146	-0.094563	1.0875	-0.123065	146	-0.094563	0.788999	-0.0348159	146	-0.094563	1.73511	-0.290702	146	-0.094563	1.64796	-0.30318	146	-0.094563
147	-1.30323	0.264389	-0.964416	147	-0.073549	0.544143	0.153139	147	-0.073549	-0.523454	-0.0574341	147	-0.073549	0.392743	-0.230651	147	-0.073549	1.33653	-0.18953	147	-0.073549	1.81051	-0.319693	147	-0.073549	0.871785	-0.0452916	147	-0.073549	1.59012	-0.267743	147	-0.073549	1.08816	-0.118639	147	-0.073549	0.789849	-0.0292616	147	-0.073549	1.73576	-0.286396	147	-0.073549	1.64876	-0.298423	147	-0.073549
148	-1.29063	0.276511	-0.961011	148	-0.052535	0.544849	0.157635	148	-0.052535	-0.521605	-0.019295	148	-0.052535	0.393519	-0.223812	148	-0.052535	1.33708	-0.184259	148	-0.052535	1.81105	-0.314617	148	-0.052535	0.872359	-0.0400655	148	-0.052535	1.59069	-0.261989	148	-0.052535	1.08866	-0.114146	148	-0.052535	0.790486	-0.0236158	148	-0.052535	1.73625	-0.282062	148	-0.052535	1.64935	-0.29361	148	-0.052535
149	-1.27804	0.28859	-0.957453	149	-0.031521	0.54532	0.162194	149	-0.031521	-0.520373	0.0204174	149	-0.031521	0.394038	-0.216968	149	-0.031521	1.33745	-0.178935	149	-0.031521	1.81142	-0.309516	149	-0.031521	0.872742	-0.0347602	149	-0.031521	1.59107	-0.256191	149	-0.031521	1.08899	-0.109586	149	-0.031521	0.790911	-0.0178807	149	-0.031521	1.73658	-0.277704	149	-0.031521	1.64975	-0.288745	149	-0.031521
150	-1.26545	0.300622	-0.953743	150	-0.010507	0.545555	0.166814	150	-0.010507	-0.519756	0.0616858	150	-0.010507	0.394297	-0.210122	150	-0.010507	1.33763	-0.17356	150	-0.010507	1.8116	-0.304392	150	-0.010507	0.872933	-0.0293779	150	-0.010507	1.59126	-0.25035	150	-0.010507	1.08916	-0.104962	150	-0.010507	0.791124	-0.0120591	150	-0.010507	1.73674	-0.273323	150	-0.010507	1.64995	-0.283829	150	-0.010507
151	-1.25286	0.312607	-0.949882	151	0.010507	0.545555	0.171492	151	0.010507	-0.519756	0.104492	151	0.010507	0.394297	-0.203276	151	0.010507	1.33763	-0.168137	151	0.010507	1.8116	-0.299246	151	0.010507	0.872933	-0.0239211	151	0.010507	1.59126	-0.244468	151	0.010507	1.08916	-0.100276	151	0.010507	0.791124	-0.00615349	151	0.010507	1.73674	-0.268921	151	0.010507	1.64995	-0.278864	151	0.010507
152	-1.24027	0.324543	-0.945871	152	0.031521	0.54532	0.176226	152	0.031521	-0.520373	0.148817	152	0.031521	0.394038	-0.196433	152	0.031521	1.33745	-0.162669	152	0.031521	1.81142	-0.294082	152	0.031521	0.872742	-0.0183922	152	0.031521	1.59107	-0.238549	152	0.031521	1.08899	-0.0955296	152	0.031521	0.790911	-0.000166434	152	0.031521	1.73658	-0.264499	152	0.031521	1.64975	-0.273852	152	0.031521
153	-1.22768	0.336427	-0.94171	153	0.052535	0.544849	0.181015	153	0.052535	-0.521605	0.194641	153	0.052535	0.393519	-0.189597	153	0.052535	1.33708	-0.157157	153	0.052535	1.81105	-0.288901	153	0.052535	0.872359	-0.0127935	153	0.052535	1.59069	-0.232596	153	0.052535	1.08866	-0.090725	153	0.052535	0.790486	0.00589939	153	0.052535	1.73625	-0.26006	153	0.052535	1.64935	-0.268797	153	0.052535
154	-1.21508	0.348257	-0.937399	154	0.073549	0.544143	0.185856	154	0.073549	-0.523454	0.241944	154	0.073549	0.392743	-0.182771	154	0.073549	1.33653	-0.151605	154	0.073549	1.81051	-0.283705	154	0.073549	0.871785	-0.00712772	154	0.073549	1.59012	-0.22661	154	0.073549	1.08816	-0.0858644	154	0.073549	0.789849	0.0120413	154	0.073549	1.73576	-0.255607	154	0.073549	1.64876	-0.263699	154	0.073549
155	-1.20249	0.360033	-0.93294	155	0.094563	0.543202	0.190747	155	0.094563	-0.525917	0.290705	155	0.094563	0.391707	-0.175957	155	0.094563	1.33579	-0.146014	155	0.094563	1.80979	-0.278498	155	0.094563	0.87102	-0.00139718	155	0.094563	1.58936	-0.220594	155	0.094563	1.0875	-0.08095	155	0.094563	0.788999	0.0182566	155	0.094563	1.73511	-0.251139	155	0.094563	1.64796	-0.258562	155	0.094563
156	-1.1899	0.371751	-0.928332	156	0.115577	0.542027	0.195686	156	0.115577	-0.528993	0.340903	156	0.115577	0.390414	-0.169159	156	0.115577	1.33486	-0.140387	156	0.115577	1.80889	-0.273281	156	0.115577	0.870064	0.00439554	156	0.115577	1.5884	-0.214551	156	0.115577	1.08667	-0.0759839	156	0.115577	0.787938	0.0245426	156	0.115577	1.7343	-0.246661	156	0.115577	1.64697	-0.253387	156	0.115577
157	-1.17731	0.38341	-0.923578	157	0.136591	0.540618	0.200671	157	0.136591	-0.532683	0.392515	157	0.136591	0.388864	-0.162379	157	0.136591	1.33376	-0.134727	157	0.136591	1.80781	-0.268056	157	0.136591	0.868919	0.0102479	157	0.136591	1.58726	-0.208484	157	0.136591	1.08567	-0.0709683	157	0.136591	0.786666	0.0308964	157	0.136591	1.73332	-0.242173	157	0.136591	1.64578	-0.248177	157	0.136591
158	-1.16472	0.395009	-0.918677	158	0.157605	0.538975	0.205699	158	0.157605	-0.536982	0.445519	158	0.157605	0.387056	-0.155621	158	0.157605	1.33247	-0.129036	158	0.157605	1.80655	-0.262827	158	0.157605	0.867583	0.0161573	158	0.157605	1.58593	-0.202395	158	0.157605	1.08451	-0.0659055	158	0.157605	0.785183	0.0373152	158	0.157605	1.73218	-0.237678	158	0.157605	1.64439	-0.242934	158	0.157605
159	-1.15213	0.406545	-0.913631	159	0.178619	0.5371	0.210768	159	0.178619	-0.541891	0.49989	159	0.178619	0.384993	-0.148888	159	0.178619	1.33099	-0.123317	159	0.178619	1.80512	-0.257594	159	0.178619	0.866059	0.0221211	159	0.178619	1.5844	-0.196288	159	0.178619	1.08319	-0.0607977	159	0.178619	0.783491	0.0437963	159	0.178619	1.73088	-0.233178	159	0.178619	1.64281	-0.23766	159	0.178619
160	-1.13954	0.418016	-0.908439	160	0.199633	0.534993	0.215877	160	0.199633	-0.547406	0.555606	160	0.199633	0.382675	-0.142182	160	0.199633	1.32934	-0.117572	160	0.199633	1.8035	-0.252361	160	0.199633	0.864346	0.0281367	160	0.199633	1.5827	-0.190164	160	0.199633	1.0817	-0.055647	160	0.199633	0.781589	0.0503367	160	0.199633	1.72942	-0.228674	160	0.199633	1.64103	-0.232358	160	0.199633
161	-1.12694	0.429422	-0.903104	161	0.220647	0.532656	0.221022	161	0.220647	-0.553526	0.612642	161	0.220647	0.380103	-0.135506	161	0.220647	1.3275	-0.111804	161	0.220647	1.80171	-0.24713	161	0.220647	0.862445	0.0342014	161	0.220647	1.5808	-0.184026	161	0.220647	1.08005	-0.0504559	161	0.220647	0.779478	0.0569336	161	0.220647	1.7278	-0.224169	161	0.220647	1.63906	-0.22703	161	0.220647
162	-1.11435	0.440759	-0.897626	162	0.241661	0.530089	0.226202	162	0.241661	-0.560247	0.670972	162	0.241661	0.377278	-0.128864	162	0.241661	1.32548	-0.106015	162	0.241661	1.79975	-0.241903	162	0.241661	0.860358	0.0403126	162	0.241661	1.57872	-0.177878	162	0.241661	1.07823	-0.0452266	162	0.241661	0.77716	0.0635841	162	0.241661	1.72602	-0.219664	162	0.241661	1.63689	-0.221679	162	0.241661
163	-1.10176	0.452026	-0.892005	163	0.262675	0.527293	0.231414	163	0.262675	-0.567566	0.730571	163	0.262675	0.374201	-0.122259	163	0.262675	1.32329	-0.100207	163	0.262675	1.7976	-0.236682	163	0.262675	0.858084	0.0464675	163	0.262675	1.57645	-0.171721	163	0.262675	1.07626	-0.0399614	163	0.262675	0.774636	0.0702852	163	0.262675	1.72408	-0.215162	163	0.262675	1.63453	-0.216306	163	0.262675
164	-1.08917	0.463222	-0.886242	164	0.283689	0.52427	0.236656	164	0.283689	-0.575481	0.791412	164	0.283689	0.370875	-0.115692	164	0.283689	1.32091	-0.0943842	164	0.283689	1.79529	-0.23147	164	0.283689	0.855626	0.0526635	164	0.283689	1.574	-0.16556	164	0.283689	1.07412	-0.0346626	164	0.283689	0.771907	0.077034	164	0.283689	1.72198	-0.210665	164	0.283689	1.63198	-0.210915	164	0.283689
165	-1.07658	0.474344	-0.88034	165	0.304703	0.52102	0.241925	165	0.304703	-0.583988	0.853468	165	0.304703	0.367299	-0.109168	165	0.304703	1.31836	-0.0885481	165	0.304703	1.7928	-0.22627	165	0.304703	0.852984	0.0588978	165	0.304703	1.57136	-0.159395	165	0.304703	1.07182	-0.0293326	165	0.304703	0.768973	0.0838274	165	0.304703	1.71973	-0.206174	165	0.304703	1.62924	-0.205507	165	0.304703
166	-1.06399	0.485391	-0.874297	166	0.325717	0.517546	0.24722	166	0.325717	-0.593083	0.916713	166	0.325717	0.363477	-0.102689	166	0.325717	1.31563	-0.0827016	166	0.325717	1.79014	-0.221082	166	0.325717	0.850159	0.0651677	166	0.325717	1.56854	-0.15323	166	0.325717	1.06937	-0.0239737	166	0.325717	0.765837	0.0906625	166	0.325717	1.71732	-0.201692	166	0.325717	1.6263	-0.200085	166	0.325717
167	-1.05139	0.496361	-0.868116	167	0.346731	0.513849	0.252538	167	0.346731	-0.602762	0.981118	167	0.346731	0.359408	-0.0962577	167	0.346731	1.31273	-0.0768471	167	0.346731	1.7873	-0.21591	167	0.346731	0.847153	0.0714704	167	0.346731	1.56554	-0.147069	167	0.346731	1.06676	-0.0185883	167	0.346731	0.762499	0.0975363	167	0.346731	1.71475	-0.19722	167	0.346731	1.62318	-0.194651	167	0.346731
168	-1.0388	0.507252	-0.861798	168	0.367745	0.509931	0.257876	168	0.367745	-0.61302	1.04665	168	0.367745	0.355097	-0.0898774	168	0.367745	1.30965	-0.0709873	168	0.367745	1.7843	-0.210756	168	0.367745	0.843967	0.077803	168	0.367745	1.56236	-0.140912	168	0.367745	1.06399	-0.0131788	168	0.367745	0.758961	0.104446	168	0.367745	1.71203	-0.192761	168	0.367745	1.61987	-0.189208	168	0.367745
169	-1.02621	0.518063	-0.855343	169	0.388759	0.505792	0.263233	169	0.388759	-0.623854	1.11329	169	0.388759	0.350543	-0.0835506	169	0.388759	1.3064	-0.0651248	169	0.388759	1.78113	-0.205623	169	0.388759	0.840603	0.0841629	169	0.388759	1.559	-0.134764	169	0.388759	1.06107	-0.00774755	169	0.388759	0.755225	0.111388	169	0.388759	1.70916	-0.188316	169	0.388759	1.61638	-0.183759	169	0.388759
170	-1.01362	0.528792	-0.848752	170	0.409773	0.501436	0.268606	170	0.409773	-0.635259	1.18101	170	0.409773	0.345749	-0.0772802	170	0.409773	1.30298	-0.0592621	170	0.409773	1.77779	-0.200511	170	0.409773	0.837061	0.0905471	170	0.409773	1.55547	-0.128627	170	0.409773	1.05799	-0.00229694	170	0.409773	0.751292	0.118359	170	0.409773	1.70614	-0.183888	170	0.409773	1.6127	-0.178304	170	0.409773
171	-1.00103	0.539437	-0.842026	171	0.430787	0.496864	0.273992	171	0.430787	-0.647229	1.24976	171	0.430787	0.340718	-0.0710689	171	0.430787	1.29938	-0.0534019	171	0.430787	1.77429	-0.195425	171	0.430787	0.833343	0.096953	171	0.430787	1.55176	-0.122503	171	0.430787	1.05476	0.00317061	171	0.430787	0.747165	0.125357	171	0.430787	1.70297	-0.179478	171	0.430787	1.60884	-0.172848	171	0.430787
172	-0.988437	0.549996	-0.835167	172	0.451801	0.492078	0.279389	172	0.451801	-0.659759	1.31953	172	0.451801	0.335452	-0.0649196	172	0.451801	1.29562	-0.0475467	172	0.451801	1.77062	-0.190365	172	0.451801	0.829451	0.103378	172	0.451801	1.54788	-0.116396	172	0.451801	1.05138	0.00865268	172	0.451801	0.742844	0.132378	172	0.451801	1.69965	-0.175088	172	0.451801	1.6048	-0.167392	172	0.451801
173	-0.975845	0.560468	-0.828176	173	0.472815	0.48708	0.284795	173	0.472815	-0.672843	1.39028	173	0.472815	0.329952	-0.0588348	173	0.472815	1.2917	-0.0416991	173	0.472815	1.76679	-0.185335	173	0.472815	0.825388	0.109818	173	0.472815	1.54382	-0.110308	173	0.472815	1.04784	0.0141468	173	0.472815	0.738331	0.13942	173	0.472815	1.69618	-0.170721	173	0.472815	1.60058	-0.161939	173	0.472815
174	-0.963254	0.570851	-0.821053	174	0.493829	0.481872	0.290208	174	0.493829	-0.686477	1.46198	174	0.493829	0.324222	-0.0528174	174	0.493829	1.28761	-0.0358617	174	0.493829	1.7628	-0.180336	174	0.493829	0.821153	0.116272	174	0.493829	1.5396	-0.104241	174	0.493829	1.04417	0.0196507	174	0.493829	0.73363	0.146479	174	0.493829	1.69257	-0.166378	174	0.493829	1.59618	-0.156491	174	0.493829
175	-0.950662	0.581144	-0.813801	175	0.514843	0.476457	0.295624	175	0.514843	-0.700653	1.53461	175	0.514843	0.318264	-0.0468699	175	0.514843	1.28335	-0.0300371	175	0.514843	1.75866	-0.175371	175	0.514843	0.816751	0.122735	175	0.514843	1.5352	-0.0981988	175	0.514843	1.04034	0.0251618	175	0.514843	0.728741	0.153551	175	0.514843	1.68882	-0.162061	175	0.514843	1.59161	-0.15105	175	0.514843
176	-0.938071	0.591345	-0.806419	176	0.535857	0.470837	0.301042	176	0.535857	-0.715366	1.60811	176	0.535857	0.31208	-0.040995	176	0.535857	1.27894	-0.0242278	176	0.535857	1.75435	-0.170441	176	0.535857	0.812181	0.129207	176	0.535857	1.53064	-0.0921837	176	0.535857	1.03637	0.0306777	176	0.535857	0.723667	0.160635	176	0.535857	1.68492	-0.157773	176	0.535857	1.58687	-0.14562	176	0.535857
177	-0.925479	0.601452	-0.798909	177	0.556871	0.465015	0.306459	177	0.556871	-0.730608	1.68248	177	0.556871	0.305673	-0.0351953	177	0.556871	1.27437	-0.0184365	177	0.556871	1.74989	-0.165549	177	0.556871	0.807447	0.135682	177	0.556871	1.52592	-0.0861982	177	0.556871	1.03226	0.036196	177	0.556871	0.718411	0.167726	177	0.556871	1.68088	-0.153514	177	0.556871	1.58195	-0.140202	177	0.556871
178	-0.912888	0.611463	-0.791273	178	0.577885	0.458993	0.311873	178	0.577885	-0.746375	1.75766	178	0.577885	0.299046	-0.0294733	178	0.577885	1.26963	-0.0126656	178	0.577885	1.74528	-0.160698	178	0.577885	0.80255	0.14216	178	0.577885	1.52103	-0.0802451	178	0.577885	1.028	0.0417142	178	0.577885	0.712974	0.174822	178	0.577885	1.6767	-0.149287	178	0.577885	1.57687	-0.134798	178	0.577885
179	-0.900296	0.621378	-0.783511	179	0.598899	0.452773	0.317281	179	0.598899	-0.762657	1.83364	179	0.598899	0.292202	-0.0238316	179	0.598899	1.26475	-0.0069177	179	0.598899	1.74051	-0.155889	179	0.598899	0.797493	0.148636	179	0.598899	1.51599	-0.074327	179	0.598899	1.02361	0.0472299	179	0.598899	0.707359	0.18192	179	0.598899	1.67239	-0.145093	179	0.598899	1.57162	-0.129412	179	0.598899
180	-0.887705	0.631194	-0.775625	180	0.619913	0.446359	0.322682	180	0.619913	-0.779449	1.91037	180	0.619913	0.285145	-0.0182726	180	0.619913	1.25971	-0.00119538	180	0.619913	1.7356	-0.151124	180	0.619913	0.792278	0.155108	180	0.619913	1.51078	-0.0684464	180	0.619913	1.01907	0.0527407	180	0.619913	0.701568	0.189016	180	0.619913	1.66794	-0.140935	180	0.619913	1.5662	-0.124045	180	0.619913
181	-0.875113	0.64091	-0.767616	181	0.640927	0.439753	0.328072	181	0.640927	-0.796742	1.98782	181	0.640927	0.277876	-0.0127989	181	0.640927	1.25452	0.00449886	181	0.640927	1.73054	-0.146406	181	0.640927	0.786907	0.161573	181	0.640927	1.50543	-0.0626061	181	0.640927	1.01441	0.0582441	181	0.640927	0.695605	0.196107	181	0.640927	1.66336	-0.136815	181	0.640927	1.56063	-0.118701	181	0.640927
182	-0.862521	0.650525	-0.759485	182	0.661941	0.432959	0.333449	182	0.661941	-0.81453	2.06596	182	0.661941	0.2704	-0.00741277	182	0.661941	1.24918	0.0101625	182	0.661941	1.72533	-0.141737	182	0.661941	0.781383	0.168028	182	0.661941	1.49991	-0.0568085	182	0.661941	1.00961	0.0637378	182	0.661941	0.689471	0.20319	182	0.661941	1.65864	-0.132734	182	0.661941	1.55489	-0.11338	182	0.661941
183	-0.84993	0.660036	-0.751234	183	0.682955	0.425979	0.338811	183	0.682955	-0.832804	2.14475	183	0.682955	0.262719	-0.00211667	183	0.682955	1.2437	0.015793	183	0.682955	1.71998	-0.137118	183	0.682955	0.775707	0.174471	183	0.682955	1.49425	-0.0510563	183	0.682955	1.00468	0.0692192	183	0.682955	0.683169	0.210262	183	0.682955	1.6538	-0.128693	183	0.682955	1.549	-0.108086	183	0.682955
184	-0.837338	0.669442	-0.742864	184	0.703969	0.418816	0.344156	184	0.703969	-0.851556	2.22416	184	0.703969	0.254837	0.0030871	184	0.703969	1.23807	0.021388	184	0.703969	1.71449	-0.132552	184	0.703969	0.769883	0.180898	184	0.703969	1.48844	-0.0453519	184	0.703969	0.999615	0.074686	184	0.703969	0.676702	0.21732	184	0.703969	1.64883	-0.124696	184	0.703969	1.54295	-0.102821	184	0.703969
185	-0.824747	0.678743	-0.734376	185	0.724983	0.411474	0.349481	185	0.724983	-0.870778	2.30415	185	0.724983	0.246758	0.00819622	185	0.724983	1.23231	0.0269449	185	0.724983	1.70887	-0.12804	185	0.724983	0.763913	0.187307	185	0.724983	1.48248	-0.0396979	185	0.724983	0.994427	0.0801357	185	0.724983	0.670073	0.224361	185	0.724983	1.64374	-0.120743	185	0.724983	1.53675	-0.0975877	185	0.724983
186	-0.812155	0.687936	-0.725772	186	0.745997	0.403955	0.354783	186	0.745997	-0.890461	2.38469	186	0.745997	0.238485	0.0132084	186	0.745997	1.2264	0.0324613	186	0.745997	1.70311	-0.123585	186	0.745997	0.7578	0.193695	186	0.745997	1.47638	-0.0340968	186	0.745997	0.989115	0.0855659	186	0.745997	0.663285	0.231381	186	0.745997	1.63853	-0.116836	186	0.745997	1.5304	-0.0923876	186	0.745997
187	-0.799564	0.69702	-0.717052	187	0.767011	0.396264	0.360062	187	0.767011	-0.910597	2.46574	187	0.767011	0.230021	0.0181215	187	0.767011	1.22036	0.0379348	187	0.767011	1.69721	-0.119189	187	0.767011	0.751546	0.200058	187	0.767011	1.47014	-0.028551	187	0.767011	0.983681	0.0909743	187	0.767011	0.656341	0.238378	187	0.767011	1.63319	-0.112978	187	0.767011	1.52391	-0.0872234	187	0.767011
188	-0.786972	0.705993	-0.708219	188	0.788025	0.388403	0.365313	188	0.788025	-0.931177	2.54727	188	0.788025	0.221371	0.0229334	188	0.788025	1.21418	0.0433629	188	0.788025	1.69119	-0.114854	188	0.788025	0.745155	0.206395	188	0.788025	1.46376	-0.023063	188	0.788025	0.978127	0.0963584	188	0.788025	0.649244	0.245349	188	0.788025	1.62774	-0.109169	188	0.788025	1.51727	-0.0820973	188	0.788025
189	-0.774381	0.714854	-0.699273	189	0.809039	0.380376	0.370535	189	0.809039	-0.952192	2.62923	189	0.809039	0.212538	0.0276418	189	0.809039	1.20788	0.0487432	189	0.809039	1.68504	-0.110581	189	0.809039	0.738628	0.212703	189	0.809039	1.45725	-0.0176353	189	0.809039	0.972456	0.101716	189	0.809039	0.641997	0.252289	189	0.809039	1.62217	-0.105411	189	0.809039	1.5105	-0.0770117	189	0.809039
190	-0.761789	0.723602	-0.690217	190	0.830053	0.372186	0.375725	190	0.830053	-0.973632	2.7116	190	0.830053	0.203527	0.0322447	190	0.830053	1.20144	0.0540734	190	0.830053	1.67877	-0.106373	190	0.830053	0.731969	0.218978	190	0.830053	1.45061	-0.0122702	190	0.830053	0.96667	0.107044	190	0.830053	0.634604	0.259197	190	0.830053	1.61649	-0.101707	190	0.830053	1.50358	-0.0719688	190	0.830053
191	-0.749197	0.732236	-0.681051	191	0.851067	0.363837	0.380882	191	0.851067	-0.995489	2.79434	191	0.851067	0.19434	0.0367401	191	0.851067	1.19488	0.0593511	191	0.851067	1.67237	-0.10223	191	0.851067	0.725181	0.225218	191	0.851067	1.44383	-0.0069701	191	0.851067	0.960771	0.112342	191	0.851067	0.627067	0.26607	191	0.851067	1.6107	-0.0980567	191	0.851067	1.49653	-0.0669707	191	0.851067
192	-0.736606	0.740753	-0.671778	192	0.872081	0.355334	0.386003	192	0.872081	-1.01775	2.87741	192	0.872081	0.184983	0.0411261	192	0.872081	1.1882	0.064574	192	0.872081	1.66586	-0.0981563	192	0.872081	0.718267	0.23142	192	0.872081	1.43693	-0.00173733	192	0.872081	0.954763	0.117605	192	0.872081	0.619389	0.272903	192	0.872081	1.6048	-0.0944632	192	0.872081	1.48936	-0.0620198	192	0.872081
193	-0.724014	0.749153	-0.662397	193	0.893095	0.346678	0.391085	193	0.893095	-1.04041	2.96078	193	0.893095	0.175459	0.0454005	193	0.893095	1.1814	0.0697398	193	0.893095	1.65922	-0.0941521	193	0.893095	0.711229	0.237581	193	0.893095	1.42991	0.0034258	193	0.893095	0.948648	0.122833	193	0.893095	0.611575	0.279695	193	0.893095	1.5988	-0.0909276	193	0.893095	1.48205	-0.0571181	193	0.893095
194	-0.711423	0.757434	-0.652912	194	0.914109	0.337876	0.396127	194	0.914109	-1.06346	3.0444	194	0.914109	0.165773	0.0495617	194	0.914109	1.17449	0.0748462	194	0.914109	1.65248	-0.0902197	194	0.914109	0.704072	0.243699	194	0.914109	1.42277	0.008517	194	0.914109	0.942429	0.128022	194	0.914109	0.603628	0.286442	194	0.914109	1.59269	-0.0874514	194	0.914109	1.47462	-0.0522679	194	0.914109
195	-0.698831	0.765595	-0.643323	195	0.935123	0.328929	0.401126	195	0.935123	-1.08688	3.12824	195	0.935123	0.155928	0.0536076	195	0.935123	1.16746	0.0798909	195	0.935123	1.64563	-0.0863606	195	0.935123	0.696797	0.249771	195	0.935123	1.41551	0.013534	195	0.935123	0.936107	0.13317	195	0.935123	0.595551	0.293141	195	0.935123	1.58648	-0.0840363	195	0.935123	1.46706	-0.0474713	195	0.935123
196	-0.68624	0.773634	-0.633633	196	0.956137	0.319843	0.40608	196	0.956137	-1.11067	3.21227	196	0.956137	0.145929	0.0575367	196	0.956137	1.16032	0.0848717	196	0.956137	1.63866	-0.0825767	196	0.956137	0.689409	0.255795	196	0.956137	1.40814	0.0184747	196	0.956137	0.929688	0.138276	196	0.956137	0.587347	0.299789	196	0.956137	1.58018	-0.0806836	196	0.956137	1.45939	-0.0427304	196	0.956137
197	-0.673648	0.781551	-0.623841	197	0.977151	0.31062	0.410987	197	0.977151	-1.13481	3.29644	197	0.977151	0.135782	0.061347	197	0.977151	1.15308	0.0897865	197	0.977151	1.6316	-0.0788695	197	0.977151	0.681911	0.261767	197	0.977151	1.40066	0.0233368	197	0.977151	0.923172	0.143337	197	0.977151	0.579021	0.306384	197	0.977151	1.57379	-0.0773949	197	0.977151	1.45161	-0.0380474	197	0.977151
198	-0.661057	0.789344	-0.613951	198	0.998165	0.301266	0.415845	198	0.998165	-1.1593	3.38072	198	0.998165	0.125489	0.065037	198	0.998165	1.14573	0.094633	198	0.998165	1.62443	-0.0752408	198	0.998165	0.674305	0.267684	198	0.998165	1.39307	0.0281181	198	0.998165	0.916563	0.14835	198	0.998165	0.570577	0.312922	198	0.998165	1.5673	-0.0741716	198	0.998165	1.44371	-0.0334242	198	0.998165
199	-0.648465	0.797012	-0.603964	199	1.01918	0.291785	0.420651	199	1.01918	-1.18412	3.46507	199	1.01918	0.115056	0.0686049	199	1.01918	1.13828	0.0994091	199	1.01918	1.61717	-0.0716921	199	1.01918	0.666596	0.273546	199	1.01918	1.38537	0.0328166	199	1.01918	0.909864	0.153313	199	1.01918	0.562016	0.3194	199	1.01918	1.56072	-0.0710152	199	1.01918	1.4357	-0.0288629	199	1.01918
200	-0.635873	0.804553	-0.59388	200	1.04019	0.28218	0.425403	200	1.04019	-1.20927	3.54946	200	1.04019	0.104487	0.0720493	200	1.04019	1.13074	0.104113	200	1.04019	1.60981	-0.0682251	200	1.04019	0.658786	0.279348	200	1.04019	1.37758	0.0374303	200	1.04019	0.903078	0.158225	200	1.04019	0.553345	0.325817	200	1.04019	1.55406	-0.067927	200	1.04019	1.4276	-0.0243655	200	1.04019
201	-0.623282	0.811967	-0.583703	201	1.06121	0.272456	0.4301	201	1.06121	-1.23472	3.63385	201	1.06121	0.0937865	0.0753686	201	1.06121	1.1231	0.108742	201	1.06121	1.60236	-0.0648411	201	1.06121	0.65088	0.285088	201	1.06121	1.36969	0.0419569	201	1.06121	0.896208	0.163083	201	1.06121	0.544566	0.332168	201	1.06121	1.54731	-0.0649084	201	1.06121	1.41939	-0.0199341	201	1.06121
202	-0.61069	0.819252	-0.573433	202	1.08222	0.262617	0.434738	202	1.08222	-1.26048	3.71819	202	1.08222	0.08296	0.0785614	202	1.08222	1.11537	0.113294	202	1.08222	1.59482	-0.0615418	202	1.08222	0.64288	0.290764	202	1.08222	1.36171	0.0463947	202	1.08222	0.889256	0.167885	202	1.08222	0.535683	0.338451	202	1.08222	1.54049	-0.0619608	202	1.08222	1.41108	-0.0155705	202	1.08222
203	-0.598099	0.826408	-0.563072	203	1.10323	0.252667	0.439317	203	1.10323	-1.28653	3.80246	203	1.10323	0.0720119	0.0816262	203	1.10323	1.10755	0.117768	203	1.10323	1.5872	-0.0583285	203	1.10323	0.63479	0.296373	203	1.10323	1.35364	0.0507415	203	1.10323	0.882227	0.172628	203	1.10323	0.526701	0.344663	203	1.10323	1.53359	-0.0590854	203	1.10323	1.40268	-0.0112767	203	1.10323
204	-0.585507	0.833432	-0.552622	204	1.12425	0.242612	0.443835	204	1.12425	-1.31285	3.88662	204	1.12425	0.060947	0.0845616	204	1.12425	1.09965	0.122161	204	1.12425	1.57949	-0.0552028	204	1.12425	0.626614	0.301913	204	1.12425	1.34548	0.0549956	204	1.12425	0.875122	0.177312	204	1.12425	0.517622	0.350802	204	1.12425	1.52661	-0.0562835	204	1.12425	1.39419	-0.00705469	204	1.12425
205	-0.572916	0.840324	-0.542084	205	1.14526	0.232454	0.448288	205	1.14526	-1.33945	3.97062	205	1.14526	0.0497702	0.0873664	205	1.14526	1.09167	0.126471	205	1.14526	1.57171	-0.0521659	205	1.14526	0.618355	0.307381	205	1.14526	1.33724	0.0591549	205	1.14526	0.867946	0.181933	205	1.14526	0.508452	0.356865	205	1.14526	1.51957	-0.0535564	205	1.14526	1.38561	-0.00290618	205	1.14526
206	-0.560324	0.847083	-0.531461	206	1.16628	0.2222	0.452675	206	1.16628	-1.36629	4.05444	206	1.16628	0.0384864	0.0900394	206	1.16628	1.08362	0.130698	206	1.16628	1.56385	-0.0492192	206	1.16628	0.610017	0.312774	206	1.16628	1.32892	0.0632177	206	1.16628	0.860701	0.186489	206	1.16628	0.499194	0.362848	206	1.16628	1.51245	-0.0509052	206	1.16628	1.37696	0.00116693	206	1.16628
207	-0.547733	0.853707	-0.520753	207	1.18729	0.211853	0.456995	207	1.18729	-1.39338	4.13803	207	1.18729	0.0271007	0.0925793	207	1.18729	1.07549	0.134837	207	1.18729	1.55593	-0.0463641	207	1.18729	0.601604	0.318092	207	1.18729	1.32052	0.0671822	207	1.18729	0.85339	0.190979	207	1.18729	0.489853	0.368751	207	1.18729	1.50528	-0.0483312	207	1.18729	1.36822	0.00516285	207	1.18729
208	-0.535141	0.860197	-0.509962	208	1.2083	0.201417	0.461245	208	1.2083	-1.4207	4.22136	208	1.2083	0.015618	0.0949851	208	1.2083	1.06729	0.138889	208	1.2083	1.54793	-0.0436017	208	1.2083	0.593119	0.32333	208	1.2083	1.31206	0.0710466	208	1.2083	0.846017	0.195401	208	1.2083	0.480431	0.374569	208	1.2083	1.49804	-0.0458354	208	1.2083	1.35941	0.00907981	208	1.2083
209	-0.522549	0.86655	-0.499091	209	1.22932	0.190898	0.465424	209	1.22932	-1.44824	4.30439	209	1.22932	0.00404338	0.0972556	209	1.22932	1.05903	0.142851	209	1.22932	1.53987	-0.0409334	209	1.22932	0.584567	0.328487	209	1.22932	1.30352	0.0748092	209	1.22932	0.838586	0.199752	209	1.22932	0.470935	0.3803	209	1.22932	1.49074	-0.0434189	209	1.22932	1.35053	0.0129161	209	1.22932
210	-0.509958	0.872765	-0.488141	210	1.25033	0.180301	0.469529	210	1.25033	-1.47598	4.38708	210	1.25033	-0.00761797	0.0993899	210	1.25033	1.0507	0.146721	210	1.25033	1.53175	-0.0383602	210	1.25033	0.57595	0.333561	210	1.25033	1.29493	0.0784683	210	1.25033	0.831098	0.204031	210	1.25033	0.461367	0.385942	210	1.25033	1.48339	-0.041083	210	1.25033	1.34158	0.01667	210	1.25033
211	-0.497366	0.878842	-0.477113	211	1.27135	0.169629	0.473559	211	1.27135	-1.50392	4.4694	211	1.27135	-0.0193609	0.101387	211	1.27135	1.04232	0.150497	211	1.27135	1.52358	-0.0358834	211	1.27135	0.567273	0.338549	211	1.27135	1.28627	0.0820224	211	1.27135	0.823558	0.208236	211	1.27135	0.451732	0.391493	211	1.27135	1.47599	-0.0388284	211	1.27135	1.33257	0.0203398	211	1.27135
212	-0.484775	0.88478	-0.466009	212	1.29236	0.158888	0.477511	212	1.29236	-1.53204	4.55131	212	1.29236	-0.0311804	0.103246	212	1.29236	1.03388	0.154179	212	1.29236	1.51535	-0.0335039	212	1.29236	0.558539	0.343449	212	1.29236	1.27755	0.0854699	212	1.29236	0.815969	0.212365	212	1.29236	0.442035	0.396949	212	1.29236	1.46854	-0.0366563	212	1.29236	1.32351	0.023924	212	1.29236
213	-0.472183	0.890577	-0.454832	213	1.31337	0.148082	0.481386	213	1.31337	-1.56033	4.63278	213	1.31337	-0.043071	0.104966	213	1.31337	1.02539	0.157764	213	1.31337	1.50707	-0.0312229	213	1.31337	0.549753	0.348259	213	1.31337	1.26879	0.0888092	213	1.31337	0.808335	0.216416	213	1.31337	0.432279	0.402309	213	1.31337	1.46104	-0.0345677	213	1.31337	1.31438	0.027421	213	1.31337
214	-0.459592	0.896234	-0.443582	214	1.33439	0.137216	0.485179	214	1.33439	-1.58878	4.71377	214	1.33439	-0.0550276	0.106547	214	1.33439	1.01686	0.16125	214	1.33439	1.49874	-0.0290414	214	1.33439	0.540918	0.352977	214	1.33439	1.25997	0.0920389	214	1.33439	0.800657	0.220387	214	1.33439	0.422469	0.407569	214	1.33439	1.45351	-0.0325634	214	1.33439	1.30521	0.0308292	214	1.33439
215	-0.447	0.901748	-0.432262	215	1.3554	0.126294	0.488891	215	1.3554	-1.61737	4.79424	215	1.3554	-0.0670449	0.107987	215	1.3554	1.00828	0.164637	215	1.3554	1.49037	-0.0269603	215	1.3554	0.532038	0.3576	215	1.3554	1.25111	0.0951575	215	1.3554	0.792941	0.224277	215	1.3554	0.41261	0.412729	215	1.3554	1.44593	-0.0306443	215	1.3554	1.29599	0.0341471	215	1.3554
216	-0.434409	0.907119	-0.420874	216	1.37642	0.115323	0.492519	216	1.37642	-1.64609	4.87415	216	1.37642	-0.0791175	0.109287	216	1.37642	0.999661	0.167923	216	1.37642	1.48197	-0.0249806	216	1.37642	0.523117	0.362127	216	1.37642	1.24221	0.0981637	216	1.37642	0.78519	0.228084	216	1.37642	0.402704	0.417785	216	1.37642	1.43832	-0.0288113	216	1.37642	1.28673	0.0373732	216	1.37642
217	-0.421817	0.912347	-0.409419	217	1.39743	0.104306	0.496061	217	1.39743	-1.67494	4.95348	217	1.39743	-0.0912402	0.110444	217	1.39743	0.991006	0.171105	217	1.39743	1.47353	-0.0231031	217	1.39743	0.514159	0.366556	217	1.39743	1.23327	0.101056	217	1.39743	0.777406	0.231806	217	1.39743	0.392758	0.422735	217	1.39743	1.43068	-0.0270651	217	1.39743	1.27743	0.0405061	217	1.39743
218	-0.409226	0.917429	-0.397899	218	1.41844	0.0932485	0.499517	218	1.41844	-1.70388	5.03219	218	1.41844	-0.103408	0.11146	218	1.41844	0.98232	0.174184	218	1.41844	1.46506	-0.0213286	218	1.41844	0.505169	0.370884	218	1.41844	1.2243	0.103834	218	1.41844	0.769594	0.235441	218	1.41844	0.382775	0.427577	218	1.41844	1.42301	-0.0254066	218	1.41844	1.26809	0.0435445	218	1.41844
219	-0.396634	0.922367	-0.386316	219	1.43946	0.0821552	0.502884	219	1.43946	-1.73293	5.11024	219	1.43946	-0.115614	0.112333	219	1.43946	0.973606	0.177157	219	1.43946	1.45656	-0.019658	219	1.43946	0.496149	0.37511	219	1.43946	1.2153	0.106495	219	1.43946	0.761756	0.238989	219	1.43946	0.37276	0.432309	219	1.43946	1.41531	-0.0238365	219	1.43946	1.25873	0.046487	219	1.43946
220	-0.384042	0.927158	-0.374671	220	1.46047	0.0710311	0.506161	220	1.46047	-1.76205	5.1876	220	1.46047	-0.127855	0.113064	220	1.46047	0.964867	0.180023	220	1.46047	1.44803	-0.018092	220	1.46047	0.487104	0.379232	220	1.46047	1.20627	0.109038	220	1.46047	0.753896	0.242447	220	1.46047	0.362717	0.436929	220	1.46047	1.4076	-0.0223555	220	1.46047	1.24933	0.0493323	220	1.46047
221	-0.371451	0.931802	-0.362968	221	1.48149	0.059881	0.509347	221	1.48149	-1.79124	5.26424	221	1.48149	-0.140124	0.113651	221	1.48149	0.956108	0.182781	221	1.48149	1.43949	-0.0166312	221	1.48149	0.478038	0.383249	221	1.48149	1.19723	0.111464	221	1.48149	0.746019	0.245813	221	1.48149	0.352651	0.441435	221	1.48149	1.39986	-0.0209642	221	1.48149	1.23992	0.0520791	221	1.48149
222	-0.358859	0.936298	-0.351206	222	1.5025	0.0487099	0.51244	222	1.5025	-1.82048	5.34011	222	1.5025	-0.152417	0.114094	222	1.5025	0.947332	0.18543	222	1.5025	1.43093	-0.0152763	222	1.5025	0.468955	0.387157	222	1.5025	1.18816	0.113769	222	1.5025	0.738126	0.249088	222	1.5025	0.342565	0.445824	222	1.5025	1.39212	-0.0196633	222	1.5025	1.23049	0.0547262	222	1.5025
223	-0.346268	0.940646	-0.339389	223	1.52351	0.0375228	0.515439	223	1.52351	-1.84977	5.41519	223	1.52351	-0.164726	0.114394	223	1.52351	0.938544	0.187968	223	1.52351	1.42236	-0.014028	223	1.52351	0.459859	0.390956	223	1.52351	1.17909	0.115954	223	1.52351	0.730222	0.252268	223	1.52351	0.332465	0.450095	223	1.52351	1.38436	-0.0184532	223	1.52351	1.22104	0.0572725	223	1.52351
224	-0.333676	0.944845	-0.327519	224	1.54453	0.0263245	0.518342	224	1.54453	-1.87909	5.48945	224	1.54453	-0.177049	0.114551	224	1.54453	0.929747	0.190395	224	1.54453	1.41378	-0.0128867	224	1.54453	0.450754	0.394645	224	1.54453	1.17	0.118017	224	1.54453	0.72231	0.255352	224	1.54453	0.322355	0.454247	224	1.54453	1.37659	-0.0173347	224	1.54453	1.21159	0.0597169	224	1.54453
225	-0.321085	0.948894	-0.315596	225	1.56554	0.0151201	0.521149	225	1.56554	-1.90842	5.56284	225	1.56554	-0.189378	0.114563	225	1.56554	0.920945	0.192709	225	1.56554	1.4052	-0.0118529	225	1.56554	0.441644	0.39822	225	1.56554	1.16091	0.119958	225	1.56554	0.714394	0.25834	225	1.56554	0.31224	0.458276	225	1.56554	1.36882	-0.016308	225	1.56554	1.20213	0.0620582	225	1.56554
226	-0.308493	0.952792	-0.303623	226	1.58656	0.00391441	0.523858	226	1.58656	-1.93776	5.63535	226	1.58656	-0.201708	0.114431	226	1.58656	0.912143	0.194909	226	1.58656	1.39661	-0.0109272	226	1.58656	0.432532	0.401681	226	1.58656	1.15182	0.121775	226	1.58656	0.706477	0.26123	226	1.58656	0.302123	0.462182	226	1.58656	1.36104	-0.0153738	226	1.58656	1.19267	0.0642954	226	1.58656
227	-0.295902	0.95654	-0.291602	227	1.60757	-0.00728757	0.526467	227	1.60757	-1.96708	5.70693	227	1.60757	-0.214034	0.114156	227	1.60757	0.903343	0.196995	227	1.60757	1.38803	-0.0101099	227	1.60757	0.423424	0.405026	227	1.60757	1.14273	0.123468	227	1.60757	0.698562	0.26402	227	1.60757	0.29201	0.465962	227	1.60757	1.35327	-0.0145324	227	1.60757	1.18321	0.0664275	227	1.60757
228	-0.28331	0.960135	-0.279535	228	1.62858	-0.0184809	0.528976	228	1.62858	-1.99639	5.77755	228	1.62858	-0.226351	0.113737	228	1.62858	0.89455	0.198965	228	1.62858	1.37945	-0.00940144	228	1.62858	0.414323	0.408254	228	1.62858	1.13365	0.125037	228	1.62858	0.690654	0.26671	228	1.62858	0.281904	0.469615	228	1.62858	1.34551	-0.0137842	228	1.62858	1.17376	0.0684537	228	1.62858
229	-0.270718	0.963579	-0.267424	229	1.6496	-0.0296606	0.531384	229	1.6496	-2.02566	5.84719	229	1.6496	-0.238653	0.113175	229	1.6496	0.885767	0.200818	229	1.6496	1.37089	-0.00880205	229	1.6496	0.405233	0.411364	229	1.6496	1.12458	0.126479	229	1.6496	0.682755	0.269297	229	1.6496	0.271811	0.47314	229	1.6496	1.33776	-0.0131295	229	1.6496	1.16433	0.0703729	229	1.6496
230	-0.258127	0.96687	-0.25527	230	1.67061	-0.0408218	0.533689	230	1.67061	-2.05488	5.91581	230	1.67061	-0.250934	0.112469	230	1.67061	0.877	0.202554	230	1.67061	1.36234	-0.00831203	230	1.67061	0.396158	0.414353	230	1.67061	1.11552	0.127796	230	1.67061	0.67487	0.271782	230	1.67061	0.261735	0.476534	230	1.67061	1.33001	-0.0125686	230	1.67061	1.1549	0.0721844	230	1.67061
231	-0.245535	0.970007	-0.243076	231	1.69163	-0.0519595	0.535891	231	1.69163	-2.08403	5.98339	231	1.69163	-0.26319	0.11162	231	1.69163	0.86825	0.204173	231	1.69163	1.3538	-0.00793159	231	1.69163	0.387102	0.417221	231	1.69163	1.10649	0.128985	231	1.69163	0.667001	0.274163	231	1.69163	0.251679	0.479796	231	1.69163	1.32229	-0.0121017	231	1.69163	1.1455	0.0738873	231	1.69163
232	-0.232944	0.972991	-0.230843	232	1.71264	-0.0630688	0.537988	232	1.71264	-2.11312	6.04989	232	1.71264	-0.275414	0.110629	232	1.71264	0.859523	0.205672	232	1.71264	1.34529	-0.00766091	232	1.71264	0.378069	0.419966	232	1.71264	1.09747	0.130047	232	1.71264	0.659152	0.276438	232	1.71264	0.24165	0.482926	232	1.71264	1.31458	-0.0117291	232	1.71264	1.13612	0.0754809	232	1.71264
233	-0.220352	0.975821	-0.218573	233	1.73365	-0.0741449	0.539979	233	1.73365	-2.14212	6.11528	233	1.73365	-0.287602	0.109495	233	1.73365	0.850822	0.207052	233	1.73365	1.33681	-0.0075001	233	1.73365	0.369063	0.422587	233	1.73365	1.08849	0.130982	233	1.73365	0.651326	0.278607	233	1.73365	0.23165	0.485921	233	1.73365	1.3069	-0.011451	233	1.73365	1.12677	0.0769645	233	1.73365
234	-0.207761	0.978495	-0.206269	234	1.75467	-0.0851827	0.541865	234	1.75467	-2.17101	6.17953	234	1.75467	-0.299748	0.10822	234	1.75467	0.842151	0.208312	234	1.75467	1.32835	-0.00744923	234	1.75467	0.360089	0.425083	234	1.75467	1.07953	0.131788	234	1.75467	0.643528	0.28067	234	1.75467	0.221685	0.48878	234	1.75467	1.29924	-0.0112674	234	1.75467	1.11745	0.0783375	234	1.75467
235	-0.195169	0.981015	-0.193932	235	1.77568	-0.0961775	0.543643	235	1.77568	-2.1998	6.24263	235	1.77568	-0.311846	0.106804	235	1.77568	0.833514	0.209451	235	1.77568	1.31993	-0.00750833	235	1.77568	0.351149	0.427454	235	1.77568	1.07061	0.132465	235	1.77568	0.63576	0.282624	235	1.77568	0.211759	0.491502	235	1.77568	1.29162	-0.0111784	235	1.77568	1.10817	0.0795992	235	1.77568
236	-0.182578	0.983379	-0.181565	236	1.7967	-0.107124	0.545313	236	1.7967	-2.22846	6.30453	236	1.7967	-0.323892	0.105248	236	1.7967	0.824915	0.21047	236	1.7967	1.31154	-0.00767737	236	1.7967	0.342248	0.429696	236	1.7967	1.06173	0.133014	236	1.7967	0.628025	0.284469	236	1.7967	0.201876	0.494085	236	1.7967	1.28402	-0.011184	236	1.7967	1.09893	0.080749	236	1.7967
237	-0.169986	0.985587	-0.169169	237	1.81771	-0.118019	0.546875	237	1.81771	-2.25698	6.36521	237	1.81771	-0.33588	0.103551	237	1.81771	0.816357	0.211366	237	1.81771	1.30319	-0.00795627	237	1.81771	0.33339	0.431811	237	1.81771	1.05289	0.133433	237	1.81771	0.620328	0.286205	237	1.81771	0.19204	0.496529	237	1.81771	1.27647	-0.0112844	237	1.81771	1.08973	0.0817866	237	1.81771
238	-0.157394	0.987639	-0.156745	238	1.83872	-0.128855	0.548327	238	1.83872	-2.28535	6.42464	238	1.83872	-0.347804	0.101716	238	1.83872	0.807844	0.212141	238	1.83872	1.29489	-0.00834492	238	1.83872	0.324579	0.433797	238	1.83872	1.0441	0.133723	238	1.83872	0.612672	0.28783	238	1.83872	0.182257	0.498833	238	1.83872	1.26895	-0.0114793	238	1.83872	1.08058	0.0827113	238	1.83872
239	-0.144803	0.989534	-0.144297	239	1.85974	-0.139629	0.549669	239	1.85974	-2.31355	6.48281	239	1.85974	-0.359659	0.0997426	239	1.85974	0.79938	0.212794	239	1.85974	1.28663	-0.00884314	239	1.85974	0.315819	0.435652	239	1.85974	1.03536	0.133884	239	1.85974	0.60506	0.289344	239	1.85974	0.17253	0.500995	239	1.85974	1.26148	-0.0117688	239	1.85974	1.07148	0.0835228	239	1.85974
240	-0.132211	0.991273	-0.131826	240	1.88075	-0.150337	0.550901	240	1.88075	-2.34158	6.53967	240	1.88075	-0.371441	0.0976317	240	1.88075	0.790969	0.213324	240	1.88075	1.27843	-0.0094507	240	1.88075	0.307113	0.437377	240	1.88075	1.02667	0.133915	240	1.88075	0.597495	0.290746	240	1.88075	0.162863	0.503014	240	1.88075	1.25405	-0.0121527	240	1.88075	1.06244	0.0842208	240	1.88075
241	-0.11962	0.992854	-0.119335	241	1.90177	-0.160972	0.552021	241	1.90177	-2.36943	6.59522	241	1.90177	-0.383144	0.0953845	241	1.90177	0.782614	0.213731	241	1.90177	1.27028	-0.0101673	241	1.90177	0.298465	0.43897	241	1.90177	1.01804	0.133816	241	1.90177	0.589981	0.292036	241	1.90177	0.153261	0.50489	241	1.90177	1.24667	-0.0126309	241	1.90177	1.05347	0.0848049	241	1.90177
242	-0.107028	0.994278	-0.106824	242	1.92278	-0.171531	0.55303	242	1.92278	-2.39707	6.64941	242	1.92278	-0.394763	0.0930019	242	1.92278	0.77432	0.214015	242	1.92278	1.26219	-0.0109928	242	1.92278	0.28988	0.440431	242	1.92278	1.00948	0.133588	242	1.92278	0.582521	0.293213	242	1.92278	0.143729	0.506622	242	1.92278	1.23935	-0.0132031	242	1.92278	1.04455	0.0852749	242	1.92278
243	-0.0944367	0.995544	-0.0942964	243	1.94379	-0.182008	0.553927	243	1.94379	-2.4245	6.70224	243	1.94379	-0.406292	0.0904849	243	1.94379	0.766089	0.214176	243	1.94379	1.25417	-0.0119266	243	1.94379	0.281361	0.441759	243	1.94379	1.00098	0.133231	243	1.94379	0.575118	0.294276	243	1.94379	0.134269	0.508209	243	1.94379	1.23208	-0.013869	243	1.94379	1.03571	0.0856306	243	1.94379
244	-0.0818451	0.996653	-0.0817538	244	1.96481	-0.1924	0.554711	244	1.96481	-2.45171	6.75367	244	1.96481	-0.417727	0.0878347	244	1.96481	0.757925	0.214214	244	1.96481	1.2462	-0.0129684	244	1.96481	0.272911	0.442954	244	1.96481	0.992544	0.132744	244	1.96481	0.567776	0.295225	244	1.96481	0.124888	0.50965	244	1.96481	1.22487	-0.0146284	244	1.96481	1.02693	0.0858718	244	1.96481
245	-0.0692536	0.997603	-0.0691982	245	1.98582	-0.202702	0.555383	245	1.98582	-2.47867	6.80368	245	1.98582	-0.429062	0.0850524	245	1.98582	0.749833	0.214128	245	1.98582	1.23831	-0.0141177	245	1.98582	0.264536	0.444014	245	1.98582	0.984187	0.132129	245	1.98582	0.560498	0.29606	245	1.98582	0.115587	0.510944	245	1.98582	1.21773	-0.015481	245	1.98582	1.01824	0.0859983	245	1.98582
246	-0.056662	0.998395	-0.0566317	246	2.00684	-0.212908	0.555941	246	2.00684	-2.50539	6.85225	246	2.00684	-0.440293	0.0821393	246	2.00684	0.741815	0.21392	246	2.00684	1.23049	-0.0153741	246	2.00684	0.256237	0.44494	246	2.00684	0.975906	0.131384	246	2.00684	0.553287	0.29678	246	2.00684	0.106373	0.512092	246	2.00684	1.21065	-0.0164263	246	2.00684	1.00962	0.0860103	246	2.00684
247	-0.0440704	0.999029	-0.0440562	247	2.02785	-0.223015	0.556386	247	2.02785	-2.53185	6.89936	247	2.02785	-0.451415	0.0790966	247	2.02785	0.733876	0.213588	247	2.02785	1.22275	-0.0167369	247	2.02785	0.248019	0.445732	247	2.02785	0.967706	0.130511	247	2.02785	0.546146	0.297384	247	2.02785	0.097248	0.513092	247	2.02785	1.20364	-0.017464	247	2.02785	1.00109	0.0859075	247	2.02785
248	-0.0314789	0.999505	-0.0314737	248	2.04886	-0.233018	0.556718	248	2.04886	-2.55804	6.945	248	2.04886	-0.462422	0.0759257	248	2.04886	0.726017	0.213134	248	2.04886	1.21508	-0.0182056	248	2.04886	0.239885	0.446387	248	2.04886	0.95959	0.12951	248	2.04886	0.539078	0.297874	248	2.04886	0.088217	0.513945	248	2.04886	1.1967	-0.0185936	248	2.04886	0.992641	0.0856902	248	2.04886
249	-0.0188873	0.999822	-0.0188862	249	2.06988	-0.242913	0.556935	249	2.06988	-2.58395	6.98912	249	2.06988	-0.47331	0.0726281	249	2.06988	0.718245	0.212556	249	2.06988	1.2075	-0.0197795	249	2.06988	0.23184	0.446908	249	2.06988	0.951562	0.128382	249	2.06988	0.532087	0.298247	249	2.06988	0.0792839	0.514649	249	2.06988	1.18984	-0.0198145	249	2.06988	0.984288	0.0853583	249	2.06988
250	-0.00629578	0.99998	-0.00629574	250	2.09089	-0.252695	0.557039	250	2.09089	-2.60956	7.03173	250	2.09089	-0.484074	0.069205	250	2.09089	0.71056	0.211857	250	2.09089	1.20001	-0.0214579	250	2.09089	0.223886	0.447292	250	2.09089	0.943626	0.127126	250	2.09089	0.525176	0.298505	250	2.09089	0.0704525	0.515205	250	2.09089	1.18305	-0.0211263	250	2.09089	0.976029	0.0849121	250	2.09089
251	0.00629577	0.99998	0.00629573	251	2.11191	-0.26236	0.557029	251	2.11191	-2.63486	7.0728	251	2.11191	-0.494709	0.0656582	251	2.11191	0.702968	0.211035	251	2.11191	1.1926	-0.0232401	251	2.11191	0.216028	0.447541	251	2.11191	0.935784	0.125744	251	2.11191	0.518348	0.298648	251	2.11191	0.0617267	0.515612	251	2.11191	1.17635	-0.0225284	251	2.11191	0.967869	0.0843517	251	2.11191
252	0.0188873	0.999822	0.0188862	252	2.13292	-0.271904	0.556906	252	2.13292	-2.65984	7.11231	252	2.13292	-0.50521	0.061989	252	2.13292	0.69547	0.210091	252	2.13292	1.18529	-0.0251253	252	2.13292	0.208268	0.447653	252	2.13292	0.928041	0.124236	252	2.13292	0.511605	0.298674	252	2.13292	0.0531105	0.51587	252	2.13292	1.16973	-0.0240202	252	2.13292	0.959812	0.0836774	252	2.13292
253	0.0314789	0.999505	0.0314737	253	2.15393	-0.281322	0.556668	253	2.15393	-2.6845	7.15024	253	2.15393	-0.515574	0.0581992	253	2.15393	0.688072	0.209026	253	2.15393	1.17807	-0.0271126	253	2.15393	0.20061	0.44763	253	2.15393	0.9204	0.122603	253	2.15393	0.50495	0.298584	253	2.15393	0.0446075	0.515978	253	2.15393	1.16319	-0.0256009	253	2.15393	0.951861	0.0828894	253	2.15393
254	0.0440704	0.999029	0.0440562	254	2.17495	-0.290611	0.556317	254	2.17495	-2.70882	7.18658	254	2.17495	-0.525795	0.0542905	254	2.17495	0.680775	0.20784	254	2.17495	1.17096	-0.0292013	254	2.17495	0.193058	0.44747	254	2.17495	0.912864	0.120845	254	2.17495	0.498388	0.298378	254	2.17495	0.0362217	0.515938	254	2.17495	1.15675	-0.02727	254	2.17495	0.944019	0.0819882	254	2.17495
255	0.056662	0.998395	0.0566317	255	2.19596	-0.299766	0.555852	255	2.19596	-2.73279	7.22132	255	2.19596	-0.535869	0.0502644	255	2.19596	0.673583	0.206534	255	2.19596	1.16394	-0.0313903	255	2.19596	0.185614	0.447174	255	2.19596	0.905436	0.118963	255	2.19596	0.49192	0.298056	255	2.19596	0.0279566	0.515748	255	2.19596	1.1504	-0.0290266	255	2.19596	0.93629	0.0809741	255	2.19596
256	0.0692535	0.997603	0.0691982	256	2.21698	-0.308783	0.555274	256	2.21698	-2.75639	7.25443	256	2.21698	-0.545791	0.0461229	256	2.21698	0.6665	0.205108	256	2.21698	1.15704	-0.0336787	256	2.21698	0.178282	0.446743	256	2.21698	0.898121	0.116959	256	2.21698	0.485549	0.297619	256	2.21698	0.0198159	0.51541	256	2.21698	1.14415	-0.03087	256	2.21698	0.928677	0.0798476	256	2.21698
257	0.0818451	0.996653	0.0817537	257	2.23799	-0.317658	0.554583	257	2.23799	-2.77963	7.2859	257	2.23799	-0.555557	0.0418678	257	2.23799	0.659528	0.203562	257	2.23799	1.15024	-0.0360654	257	2.23799	0.171066	0.446175	257	2.23799	0.89092	0.114832	257	2.23799	0.479278	0.297066	257	2.23799	0.0118032	0.514923	257	2.23799	1.13799	-0.0327993	257	2.23799	0.921185	0.0786091	257	2.23799
258	0.0944366	0.995544	0.0942963	258	2.259	-0.326388	0.553779	258	2.259	-2.80248	7.31571	258	2.259	-0.565162	0.0375009	258	2.259	0.65267	0.201898	258	2.259	1.14355	-0.0385495	258	2.259	0.163968	0.445472	258	2.259	0.883838	0.112584	258	2.259	0.473111	0.296398	258	2.259	0.00392203	0.514286	258	2.259	1.13194	-0.0348138	258	2.259	0.913815	0.0772592	258	2.259
259	0.107028	0.994278	0.106824	259	2.28002	-0.334968	0.552863	259	2.28002	-2.82494	7.34387	259	2.28002	-0.574604	0.0330241	259	2.28002	0.64593	0.200117	259	2.28002	1.13697	-0.0411299	259	2.28002	0.156992	0.444634	259	2.28002	0.876876	0.110216	259	2.28002	0.467049	0.295615	259	2.28002	-0.00382408	0.513502	259	2.28002	1.12598	-0.0369125	259	2.28002	0.906571	0.0757986	259	2.28002
260	0.11962	0.992854	0.119335	260	2.30103	-0.343394	0.551835	260	2.30103	-2.847	7.37034	260	2.30103	-0.583876	0.0284395	260	2.30103	0.639311	0.198218	260	2.30103	1.13052	-0.0438053	260	2.30103	0.15014	0.443662	260	2.30103	0.87004	0.107729	260	2.30103	0.461095	0.294718	260	2.30103	-0.0114317	0.512569	260	2.30103	1.12014	-0.0390945	260	2.30103	0.899457	0.0742278	260	2.30103
261	0.132211	0.991273	0.131826	261	2.32205	-0.351664	0.550695	261	2.32205	-2.86865	7.39513	261	2.32205	-0.592975	0.023749	261	2.32205	0.632814	0.196204	261	2.32205	1.12418	-0.0465746	261	2.32205	0.143417	0.442555	261	2.32205	0.86333	0.105124	261	2.32205	0.455253	0.293706	261	2.32205	-0.0188976	0.511489	261	2.32205	1.1144	-0.0413589	261	2.32205	0.892475	0.0725475	261	2.32205
262	0.144803	0.989534	0.144297	262	2.34306	-0.359772	0.549444	262	2.34306	-2.88988	7.41821	262	2.34306	-0.601898	0.0189548	262	2.34306	0.626444	0.194074	262	2.34306	1.11797	-0.0494367	262	2.34306	0.136823	0.441314	262	2.34306	0.856752	0.102403	262	2.34306	0.449523	0.29258	262	2.34306	-0.0262183	0.510262	262	2.34306	1.10878	-0.0437046	262	2.34306	0.88563	0.0707585	262	2.34306
263	0.157394	0.987639	0.156745	263	2.36407	-0.367717	0.548082	263	2.36407	-2.91068	7.43959	263	2.36407	-0.61064	0.0140589	263	2.36407	0.620203	0.191829	263	2.36407	1.11188	-0.0523901	263	2.36407	0.130364	0.439939	263	2.36407	0.850306	0.0995651	263	2.36407	0.44391	0.291342	263	2.36407	-0.0333908	0.508888	263	2.36407	1.10327	-0.0461306	263	2.36407	0.878922	0.0688616	263	2.36407
264	0.169986	0.985587	0.169169	264	2.38509	-0.375494	0.546611	264	2.38509	-2.93104	7.45924	264	2.38509	-0.619197	0.00906357	264	2.38509	0.614094	0.189472	264	2.38509	1.10592	-0.0554337	264	2.38509	0.124041	0.438433	264	2.38509	0.843997	0.0966133	264	2.38509	0.438416	0.28999	264	2.38509	-0.0404117	0.507368	264	2.38509	1.09787	-0.0486358	264	2.38509	0.872357	0.0668577	264	2.38509
265	0.182578	0.983379	0.181565	265	2.4061	-0.383099	0.545031	265	2.4061	-2.95095	7.47716	265	2.4061	-0.627566	0.00397092	265	2.4061	0.60812	0.187002	265	2.4061	1.1001	-0.0585661	265	2.4061	0.117857	0.436794	265	2.4061	0.837826	0.0935484	265	2.4061	0.433043	0.288526	265	2.4061	-0.047278	0.505703	265	2.4061	1.0926	-0.0512192	265	2.4061	0.865936	0.0647475	265	2.4061
266	0.195169	0.981015	0.193932	266	2.42712	-0.39053	0.543342	266	2.42712	-2.9704	7.49335	266	2.42712	-0.635743	-0.00121676	266	2.42712	0.602282	0.184421	266	2.42712	1.0944	-0.0617858	266	2.42712	0.111815	0.435023	266	2.42712	0.831797	0.0903718	266	2.42712	0.427793	0.286951	266	2.42712	-0.0539866	0.503893	266	2.42712	1.08744	-0.0538795	266	2.42712	0.859663	0.0625321	266	2.42712
267	0.207761	0.978495	0.206269	267	2.44813	-0.397783	0.541545	267	2.44813	-2.98939	7.5078	267	2.44813	-0.643724	-0.00649718	267	2.44813	0.596585	0.18173	267	2.44813	1.08885	-0.0650915	267	2.44813	0.105918	0.433122	267	2.44813	0.825913	0.0870848	267	2.44813	0.422668	0.285265	267	2.44813	-0.0605347	0.501939	267	2.44813	1.08241	-0.0566157	267	2.44813	0.853539	0.0602123	267	2.44813
268	0.220352	0.975821	0.218573	268	2.46914	-0.404855	0.539641	268	2.46914	-3.00791	7.52049	268	2.46914	-0.651505	-0.011868	268	2.46914	0.591029	0.17893	268	2.46914	1.08343	-0.0684818	268	2.46914	0.100168	0.431092	268	2.46914	0.820175	0.083689	268	2.46914	0.417672	0.283469	268	2.46914	-0.0669193	0.499843	268	2.46914	1.07751	-0.0594264	268	2.46914	0.847569	0.0577893	268	2.46914
269	0.232944	0.972991	0.230843	269	2.49016	-0.411743	0.537631	269	2.49016	-3.02594	7.53143	269	2.49016	-0.659084	-0.0173269	269	2.49016	0.585619	0.176022	269	2.49016	1.07815	-0.071955	269	2.49016	0.0945673	0.428933	269	2.49016	0.814587	0.0801859	269	2.49016	0.412805	0.281564	269	2.49016	-0.0731376	0.497604	269	2.49016	1.07273	-0.0623106	269	2.49016	0.841754	0.0552642	269	2.49016
270	0.245535	0.970007	0.243076	270	2.51117	-0.418443	0.535516	270	2.51117	-3.04348	7.54061	270	2.51117	-0.666457	-0.0228714	270	2.51117	0.580355	0.173008	270	2.51117	1.07302	-0.0755097	270	2.51117	0.0891193	0.426645	270	2.51117	0.809151	0.0765769	270	2.51117	0.408071	0.27955	270	2.51117	-0.0791868	0.495224	270	2.51117	1.06808	-0.0652668	270	2.51117	0.836097	0.0526379	270	2.51117
271	0.258127	0.96687	0.25527	271	2.53219	-0.424953	0.533296	271	2.53219	-3.06052	7.54802	271	2.53219	-0.673621	-0.0284991	271	2.53219	0.575241	0.16989	271	2.53219	1.06803	-0.0791444	271	2.53219	0.0838259	0.424231	271	2.53219	0.803869	0.0728637	271	2.53219	0.403472	0.277429	271	2.53219	-0.0850643	0.492705	271	2.53219	1.06357	-0.0682938	271	2.53219	0.830601	0.0499117	271	2.53219
272	0.270718	0.963579	0.267424	272	2.5532	-0.43127	0.530973	272	2.5532	-3.07706	7.55366	272	2.5532	-0.680572	-0.0342075	272	2.5532	0.570279	0.166667	272	2.5532	1.06319	-0.0828573	272	2.5532	0.0786896	0.421692	272	2.5532	0.798744	0.0690479	272	2.5532	0.399009	0.275201	272	2.5532	-0.0907674	0.490046	272	2.5532	1.05919	-0.0713902	272	2.5532	0.825268	0.0470868	272	2.5532
273	0.28331	0.960135	0.279535	273	2.57421	-0.437391	0.528548	273	2.57421	-3.09309	7.55754	273	2.57421	-0.687308	-0.039994	273	2.57421	0.56547	0.163342	273	2.57421	1.0585	-0.0866469	273	2.57421	0.0737125	0.419027	273	2.57421	0.793778	0.0651312	273	2.57421	0.394684	0.272868	273	2.57421	-0.0962938	0.48725	273	2.57421	1.05494	-0.0745547	273	2.57421	0.8201	0.0441644	273	2.57421
274	0.295902	0.95654	0.291602	274	2.59523	-0.443314	0.526021	274	2.59523	-3.10859	7.55964	274	2.59523	-0.693825	-0.0458562	274	2.59523	0.560817	0.159917	274	2.59523	1.05396	-0.0905116	274	2.59523	0.0688968	0.416239	274	2.59523	0.788972	0.0611153	274	2.59523	0.390499	0.27043	274	2.59523	-0.101641	0.484317	274	2.59523	1.05083	-0.0777859	274	2.59523	0.8151	0.0411459	274	2.59523
275	0.308493	0.952792	0.303623	275	2.61624	-0.449036	0.523394	275	2.61624	-3.12357	7.55997	275	2.61624	-0.70012	-0.0517914	275	2.61624	0.556323	0.156392	275	2.61624	1.04958	-0.0944495	275	2.61624	0.0642448	0.413329	275	2.61624	0.78433	0.0570021	275	2.61624	0.386457	0.267888	275	2.61624	-0.106806	0.481249	275	2.61624	1.04686	-0.0810824	275	2.61624	0.81027	0.0380325	275	2.61624
276	0.321085	0.948894	0.315596	276	2.63726	-0.454553	0.520668	276	2.63726	-3.13802	7.55852	276	2.63726	-0.706192	-0.057797	276	2.63726	0.551988	0.15277	276	2.63726	1.04535	-0.0984589	276	2.63726	0.0597584	0.410298	276	2.63726	0.779854	0.0527932	276	2.63726	0.382559	0.265245	276	2.63726	-0.111788	0.478048	276	2.63726	1.04304	-0.0844426	276	2.63726	0.805611	0.0348256	276	2.63726
277	0.333676	0.944845	0.327519	277	2.65827	-0.459865	0.517845	277	2.65827	-3.15192	7.5553	277	2.65827	-0.712037	-0.0638704	277	2.65827	0.547816	0.149051	277	2.65827	1.04128	-0.102538	277	2.65827	0.0554396	0.407148	277	2.65827	0.775544	0.0484907	277	2.65827	0.378806	0.2625	277	2.65827	-0.116583	0.474714	277	2.65827	1.03935	-0.0878652	277	2.65827	0.801127	0.0315267	277	2.65827
278	0.346268	0.940646	0.339389	278	2.67928	-0.464968	0.514925	278	2.67928	-3.16528	7.55032	278	2.67928	-0.717652	-0.0700088	278	2.67928	0.543807	0.145239	278	2.67928	1.03737	-0.106685	278	2.67928	0.0512904	0.403879	278	2.67928	0.771404	0.0440963	278	2.67928	0.3752	0.259655	278	2.67928	-0.12119	0.471249	278	2.67928	1.03581	-0.0913486	278	2.67928	0.796819	0.0281372	278	2.67928
279	0.358859	0.936298	0.351206	279	2.7003	-0.46986	0.511909	279	2.7003	-3.17809	7.54356	279	2.7003	-0.723035	-0.0762097	279	2.7003	0.539964	0.141333	279	2.7003	1.03362	-0.110899	279	2.7003	0.0473125	0.400493	279	2.7003	0.767435	0.039612	279	2.7003	0.371744	0.256711	279	2.7003	-0.125607	0.467654	279	2.7003	1.03242	-0.0948912	279	2.7003	0.792688	0.0246586	279	2.7003
280	0.371451	0.931802	0.362968	280	2.72131	-0.47454	0.5088	280	2.72131	-3.19034	7.53503	280	2.72131	-0.728184	-0.0824701	280	2.72131	0.536288	0.137336	280	2.72131	1.03004	-0.115176	280	2.72131	0.0435077	0.396992	280	2.72131	0.763638	0.0350398	280	2.72131	0.368438	0.25367	280	2.72131	-0.129832	0.463932	280	2.72131	1.02917	-0.0984916	280	2.72131	0.788738	0.0210924	280	2.72131
281	0.384042	0.927158	0.374671	281	2.74233	-0.479004	0.505598	281	2.74233	-3.20203	7.52475	281	2.74233	-0.733097	-0.0887874	281	2.74233	0.532781	0.13325	281	2.74233	1.02662	-0.119516	281	2.74233	0.0398778	0.393377	281	2.74233	0.760016	0.0303817	281	2.74233	0.365284	0.250532	281	2.74233	-0.133862	0.460084	281	2.74233	1.02608	-0.102148	281	2.74233	0.784969	0.0174402	281	2.74233
282	0.396634	0.922367	0.386316	282	2.76334	-0.483252	0.502305	282	2.76334	-3.21315	7.5127	282	2.76334	-0.737771	-0.0951588	282	2.76334	0.529444	0.129077	282	2.76334	1.02336	-0.123917	282	2.76334	0.0364242	0.389651	282	2.76334	0.75657	0.0256398	282	2.76334	0.362283	0.2473	282	2.76334	-0.137697	0.456111	282	2.76334	1.02313	-0.105859	282	2.76334	0.781383	0.0137036	282	2.76334
283	0.409225	0.917429	0.397899	283	2.78435	-0.48728	0.498923	283	2.78435	-3.22369	7.49891	283	2.78435	-0.742204	-0.101581	283	2.78435	0.526279	0.124818	283	2.78435	1.02028	-0.128376	283	2.78435	0.0331486	0.385813	283	2.78435	0.753302	0.0208162	283	2.78435	0.359436	0.243975	283	2.78435	-0.141334	0.452015	283	2.78435	1.02034	-0.109623	283	2.78435	0.777982	0.00988436	283	2.78435
284	0.421817	0.912347	0.409419	284	2.80537	-0.491088	0.495452	284	2.80537	-3.23366	7.48336	284	2.80537	-0.746394	-0.108053	284	2.80537	0.523288	0.120476	284	2.80537	1.01736	-0.132892	284	2.80537	0.0300523	0.381867	284	2.80537	0.750212	0.015913	284	2.80537	0.356746	0.240558	284	2.80537	-0.144772	0.447799	284	2.80537	1.01769	-0.113438	284	2.80537	0.774767	0.00598404	284	2.80537
285	0.434409	0.907119	0.420874	285	2.82638	-0.494674	0.491895	285	2.82638	-3.24305	7.46608	285	2.82638	-0.75034	-0.114569	285	2.82638	0.520471	0.116051	285	2.82638	1.01461	-0.137462	285	2.82638	0.0271368	0.377814	285	2.82638	0.747303	0.0109323	285	2.82638	0.354212	0.237051	285	2.82638	-0.148009	0.443464	285	2.82638	1.01521	-0.117302	285	2.82638	0.77174	0.0020044	285	2.82638
286	0.447	0.901748	0.432262	286	2.8474	-0.498036	0.488252	286	2.8474	-3.25185	7.44706	286	2.8474	-0.754039	-0.121128	286	2.8474	0.51783	0.111547	286	2.8474	1.01204	-0.142084	286	2.8474	0.0244033	0.373656	286	2.8474	0.744575	0.00587638	286	2.8474	0.351837	0.233455	286	2.8474	-0.151044	0.439011	286	2.8474	1.01287	-0.121215	286	2.8474	0.768901	-0.0020528	286	2.8474
287	0.459592	0.896234	0.443582	287	2.86841	-0.501172	0.484526	287	2.86841	-3.26006	7.42633	287	2.86841	-0.75749	-0.127728	287	2.86841	0.515366	0.106965	287	2.86841	1.00963	-0.146758	287	2.86841	0.0218531	0.369394	287	2.86841	0.742031	0.000747458	287	2.86841	0.349621	0.229771	287	2.86841	-0.153876	0.434443	287	2.86841	1.0107	-0.125173	287	2.86841	0.766253	-0.00618577	287	2.86841
288	0.472183	0.890577	0.454832	288	2.88942	-0.504082	0.480718	288	2.88942	-3.26768	7.40387	288	2.88942	-0.760692	-0.134364	288	2.88942	0.51308	0.102307	288	2.88942	1.0074	-0.151479	288	2.88942	0.0194872	0.36503	288	2.88942	0.73967	-0.00445221	288	2.88942	0.347565	0.226003	288	2.88942	-0.156503	0.429763	288	2.88942	1.00868	-0.129176	288	2.88942	0.763797	-0.0103927	288	2.88942
289	0.484775	0.88478	0.466009	289	2.91044	-0.506764	0.47683	289	2.91044	-3.2747	7.37972	289	2.91044	-0.763643	-0.141034	289	2.91044	0.510974	0.0975748	289	2.91044	1.00535	-0.156247	289	2.91044	0.0173067	0.360567	289	2.91044	0.737494	-0.00972031	289	2.91044	0.345671	0.22215	289	2.91044	-0.158924	0.424971	289	2.91044	1.00682	-0.133221	289	2.91044	0.761533	-0.0146717	289	2.91044
290	0.497366	0.878842	0.477113	290	2.93145	-0.509216	0.472864	290	2.93145	-3.28112	7.35387	290	2.93145	-0.766342	-0.147734	290	2.93145	0.509047	0.0927713	290	2.93145	1.00347	-0.16106	290	2.93145	0.0153126	0.356006	290	2.93145	0.735504	-0.0150545	290	2.93145	0.343938	0.218215	290	2.93145	-0.161138	0.42007	290	2.93145	1.00512	-0.137307	290	2.93145	0.759462	-0.0190209	290	2.93145
291	0.509958	0.872765	0.488141	291	2.95247	-0.511439	0.468821	291	2.95247	-3.28694	7.32633	291	2.95247	-0.768787	-0.154463	291	2.95247	0.507301	0.0878982	291	2.95247	1.00177	-0.165914	291	2.95247	0.0135058	0.35135	291	2.95247	0.733702	-0.0204525	291	2.95247	0.342368	0.2142	291	2.95247	-0.163145	0.415062	291	2.95247	1.00358	-0.141432	291	2.95247	0.757586	-0.0234384	291	2.95247
292	0.522549	0.86655	0.499091	292	2.97348	-0.513429	0.464703	292	2.97348	-3.29215	7.29713	292	2.97348	-0.770978	-0.161218	292	2.97348	0.505737	0.0829577	292	2.97348	1.00024	-0.170809	292	2.97348	0.0118869	0.3466	292	2.97348	0.732086	-0.0259119	292	2.97348	0.340961	0.210106	292	2.97348	-0.164942	0.40995	292	2.97348	1.0022	-0.145594	292	2.97348	0.755905	-0.0279222	292	2.97348
293	0.535141	0.860197	0.509962	293	2.99449	-0.515188	0.460512	293	2.99449	-3.29676	7.26627	293	2.99449	-0.772913	-0.167994	293	2.99449	0.504356	0.0779519	293	2.99449	0.998896	-0.175741	293	2.99449	0.0104569	0.341759	293	2.99449	0.730659	-0.0314303	293	2.99449	0.339718	0.205935	293	2.99449	-0.16653	0.404735	293	2.99449	1.00098	-0.149792	293	2.99449	0.75442	-0.0324703	293	2.99449
294	0.547733	0.853707	0.520753	294	3.01551	-0.516714	0.456249	294	3.01551	-3.30075	7.23377	294	3.01551	-0.774592	-0.174789	294	3.01551	0.503157	0.0728832	294	3.01551	0.997727	-0.180709	294	3.01551	0.00921623	0.336828	294	3.01551	0.729421	-0.0370051	294	3.01551	0.33864	0.201689	294	3.01551	-0.167907	0.399421	294	3.01551	0.999919	-0.154023	294	3.01551	0.753132	-0.0370808	294	3.01551
295	0.560324	0.847083	0.531461	295	3.03652	-0.518006	0.451918	295	3.03652	-3.30413	7.19963	295	3.03652	-0.776014	-0.1816	295	3.03652	0.502142	0.0677536	295	3.03652	0.996736	-0.18571	295	3.03652	0.00816551	0.33181	295	3.03652	0.728373	-0.0426341	295	3.03652	0.337727	0.19737	295	3.03652	-0.169074	0.394009	295	3.03652	0.999023	-0.158285	295	3.03652	0.752041	-0.0417516	295	3.03652
296	0.572916	0.840324	0.542084	296	3.05754	-0.519064	0.447519	296	3.05754	-3.3069	7.16389	296	3.05754	-0.777178	-0.188425	296	3.05754	0.501311	0.0625655	296	3.05754	0.995926	-0.190743	296	3.05754	0.0073052	0.326707	296	3.05754	0.727514	-0.0483146	296	3.05754	0.33698	0.19298	296	3.05754	-0.170029	0.388501	296	3.05754	0.998289	-0.162578	296	3.05754	0.751148	-0.0464807	296	3.05754
297	0.585507	0.833432	0.552622	297	3.07855	-0.519888	0.443054	297	3.07855	-3.30906	7.12654	297	3.07855	-0.778084	-0.195259	297	3.07855	0.500664	0.0573212	297	3.07855	0.995295	-0.195805	297	3.07855	0.00663568	0.321521	297	3.07855	0.726846	-0.0540442	297	3.07855	0.336398	0.188521	297	3.07855	-0.170773	0.382901	297	3.07855	0.997718	-0.166898	297	3.07855	0.750453	-0.0512659	297	3.07855
298	0.598099	0.826408	0.563072	298	3.09956	-0.520476	0.438526	298	3.09956	-3.3106	7.08761	298	3.09956	-0.778732	-0.202101	298	3.09956	0.500202	0.0520229	298	3.09956	0.994844	-0.200893	298	3.09956	0.00615723	0.316255	298	3.09956	0.726369	-0.0598204	298	3.09956	0.335982	0.183994	298	3.09956	-0.171304	0.37721	298	3.09956	0.997309	-0.171244	298	3.09956	0.749956	-0.0561051	298	3.09956
299	0.61069	0.819252	0.573433	299	3.12058	-0.52083	0.433937	299	3.12058	-3.31152	7.04712	299	3.12058	-0.77912	-0.208947	299	3.12058	0.499924	0.0466731	299	3.12058	0.994574	-0.206006	299	3.12058	0.00587008	0.310911	299	3.12058	0.726082	-0.0656406	299	3.12058	0.335733	0.179402	299	3.12058	-0.171623	0.371431	299	3.12058	0.997064	-0.175614	299	3.12058	0.749658	-0.0609962	299	3.12058
300	0.623282	0.811967	0.583703	300	3.14159	-0.520947	0.429288	300	3.14159	-3.31183	7.00508	300	3.14159	-0.77925	-0.215793	300	3.14159	0.499832	0.0412741	300	3.14159	0.994483	-0.211142	300	3.14159	0.00577435	0.305491	300	3.14159	0.725987	-0.0715021	300	3.14159	0.33565	0.174746	300	3.14159	-0.171729	0.365567	300	3.14159	0.996983	-0.180006	300	3.14159	0.749558	-0.0659371	300	3.14159
301	0.635873	0.804553	0.59388
302	0.648465	0.797012	0.603964
303	0.661057	0.789344	0.613951
304	0.673648	0.781551	0.623841
305	0.68624	0.773634	0.633633
306	0.698831	0.765595	0.643323
307	0.711423	0.757434	0.652912
308	0.724014	0.749153	0.662397
309	0.736606	0.740753	0.671778
310	0.749197	0.732236	0.681051
311	0.761789	0.723602	0.690217
312	0.774381	0.714854	0.699273
313	0.786972	0.705993	0.708219
314	0.799564	0.69702	0.717052
315	0.812155	0.687936	0.725772
316	0.824747	0.678743	0.734376
317	0.837338	0.669442	0.742864
318	0.84993	0.660036	0.751234
319	0.862521	0.650525	0.759485
320	0.875113	0.64091	0.767616
321	0.887705	0.631194	0.775625
322	0.900296	0.621378	0.783511
323	0.912888	0.611463	0.791273
324	0.925479	0.601452	0.798909
325	0.938071	0.591345	0.806419
326	0.950662	0.581144	0.813801
327	0.963254	0.570851	0.821053
328	0.975845	0.560468	0.828176
329	0.988437	0.549996	0.835167
330	1.00103	0.539437	0.842026
331	1.01362	0.528792	0.848752
332	1.02621	0.518063	0.855343
333	1.0388	0.507252	0.861798
334	1.05139	0.496361	0.868116
335	1.06399	0.485391	0.874297
336	1.07658	0.474344	0.88034
337	1.08917	0.463222	0.886242
338	1.10176	0.452026	0.892005
339	1.11435	0.440759	0.897626
340	1.12694	0.429422	0.903104
341	1.13954	0.418016	0.908439
342	1.15213	0.406545	0.913631
343	1.16472	0.395009	0.918677
344	1.17731	0.38341	0.923578
345	1.1899	0.371751	0.928332
346	1.20249	0.360033	0.93294
347	1.21508	0.348257	0.937399
348	1.22768	0.336427	0.94171
349	1.24027	0.324543	0.945871
350	1.25286	0.312607	0.949882
351	1.26545	0.300622	0.953743
352	1.27804	0.28859	0.957453
353	1.29063	0.276511	0.961011
354	1.30323	0.264389	0.964416
355	1.31582	0.252225	0.967669
356	1.32841	0.240021	0.970768
357	1.341	0.227779	0.973713
358	1.35359	0.2155	0.976504
359	1.36618	0.203188	0.97914
360	1.37878	0.190843	0.981621
361	1.39137	0.178468	0.983946
362	1.40396	0.166065	0.986115
363	1.41655	0.153636	0.988128
364	1.42914	0.141182	0.989984
365	1.44173	0.128705	0.991683
366	1.45432	0.116209	0.993225
367	1.46692	0.103694	0.994609
368	1.47951	0.091162	0.995836
369	1.4921	0.078616	0.996905
370	1.50469	0.0660575	0.997816
371	1.51728	0.0534886	0.998568
372	1.52987	0.0409111	0.999163
373	1.54247	0.0283272	0.999599
374	1.55506	0.0157388	0.999876
375	1.56765	0.00314789	0.999995
376	1.58024	-0.00944352	0.999955
377	1.59283	-0.0220334	0.999757
378	1.60542	-0.0346198	0.999401
379	1.61801	-0.0472008	0.998885
380	1.63061	-0.0597742	0.998212
381	1.6432	-0.0723382	0.99738
382	1.65579	-0.0848907	0.99639
383	1.66838	-0.0974297	0.995242
384	1.68097	-0.109953	0.993937
385	1.69356	-0.122459	0.992474
386	1.70616	-0.134946	0.990853
387	1.71875	-0.147412	0.989075
388	1.73134	-0.159854	0.987141
389	1.74393	-0.17227	0.98505
390	1.75652	-0.18466	0.982803
391	1.76911	-0.19702	0.9804
392	1.7817	-0.209348	0.977841
393	1.7943	-0.221644	0.975128
394	1.80689	-0.233904	0.97226
395	1.81948	-0.246128	0.969237
396	1.83207	-0.258312	0.966061
397	1.84466	-0.270456	0.962732
398	1.85725	-0.282556	0.959251
399	1.86985	-0.294612	0.955617
400	1.88244	-0.306621	0.951832
401	1.89503	-0.318581	0.947896
402	1.90762	-0.330491	0.943809
403	1.92021	-0.342349	0.939573
404	1.9328	-0.354152	0.935188
405	1.9454	-0.365899	0.930655
406	1.95799	-0.377588	0.925974
407	1.97058	-0.389217	0.921146
408	1.98317	-0.400785	0.916172
409	1.99576	-0.412289	0.911053
410	2.00835	-0.423727	0.90579
411	2.02094	-0.435099	0.900383
412	2.03354	-0.446401	0.894833
413	2.04613	-0.457633	0.889141
414	2.05872	-0.468792	0.883309
415	2.07131	-0.479877	0.877336
416	2.0839	-0.490885	0.871224
417	2.09649	-0.501816	0.864974
418	2.10909	-0.512668	0.858587
419	2.12168	-0.523438	0.852064
420	2.13427	-0.534125	0.845406
421	2.14686	-0.544727	0.838613
422	2.15945	-0.555243	0.831688
423	2.17204	-0.565671	0.824631
424	2.18463	-0.576009	0.817443
425	2.19723	-0.586256	0.810126
426	2.20982	-0.59641	0.80268
427	2.22241	-0.60647	0.795107
428	2.235	-0.616433	0.787407
429	2.24759	-0.626298	0.779583
430	2.26018	-0.636065	0.771636
431	2.27278	-0.64573	0.763566
432	2.28537	-0.655293	0.755375
433	2.29796	-0.664752	0.747064
434	2.31055	-0.674106	0.738635
435	2.32314	-0.683353	0.730088
436	2.33573	-0.692491	0.721426
437	2.34832	-0.70152	0.71265
438	2.36092	-0.710438	0.70376
439	2.37351	-0.719243	0.694759
440	2.3861	-0.727933	0.685648
441	2.39869	-0.736509	0.676428
442	2.41128	-0.744968	0.667101
443	2.42387	-0.753308	0.657668
444	2.43647	-0.761529	0.648131
445	2.44906	-0.76963	0.638491
446	2.46165	-0.777608	0.628749
447	2.47424	-0.785463	0.618909
448	2.48683	-0.793194	0.60897
449	2.49942	-0.800798	0.598934
450	2.51201	-0.808276	0.588803
451	2.52461	-0.815626	0.57858
452	2.5372	-0.822846	0.568264
453	2.54979	-0.829936	0.557858
454	2.56238	-0.836895	0.547364
455	2.57497	-0.84372	0.536783
456	2.58756	-0.850412	0.526117
457	2.60016	-0.856969	0.515368
458	2.61275	-0.86339	0.504537
459	2.62534	-0.869675	0.493626
460	2.63793	-0.875821	0.482636
461	2.65052	-0.881828	0.47157
462	2.66311	-0.887696	0.46043
463	2.67571	-0.893423	0.449216
464	2.6883	-0.899009	0.437931
465	2.70089	-0.904451	0.426577
466	2.71348	-0.909751	0.415155
467	2.72607	-0.914906	0.403667
468	2.73866	-0.919916	0.392115
469	2.75125	-0.92478	0.380501
470	2.76385	-0.929498	0.368827
471	2.77644	-0.934068	0.357094
472	2.78903	-0.938491	0.345305
473	2.80162	-0.942764	0.333461
474	2.81421	-0.946888	0.321564
475	2.8268	-0.950862	0.309616
476	2.8394	-0.954685	0.297619
477	2.85199	-0.958357	0.285574
478	2.86458	-0.961876	0.273485
479	2.87717	-0.965244	0.261352
480	2.88976	-0.968458	0.249178
481	2.90235	-0.971518	0.236964
482	2.91494	-0.974425	0.224712
483	2.92754	-0.977177	0.212425
484	2.94013	-0.979775	0.200105
485	2.95272	-0.982216	0.187752
486	2.96531	-0.984503	0.17537
487	2.9779	-0.986633	0.16296
488	2.99049	-0.988606	0.150524
489	3.00309	-0.990423	0.138065
490	3.01568	-0.992083	0.125583
491	3.02827	-0.993586	0.113082
492	3.04086	-0.994931	0.100562
493	3.05345	-0.996118	0.0880268
494	3.06604	-0.997148	0.0754775
495	3.07863	-0.998019	0.0629162
496	3.09123	-0.998732	0.0503449
497	3.10382	-0.999287	0.0377657
498	3.11641	-0.999683	0.0251805
499	3.129	-0.999921	0.0125912
500	3.14159	-1	1.08898e-08
[truncated: 134 more columns]

[truncated: 127 more sheets: XLSTAT_20230921_150121_1_HID1_H, XLSTAT_20230921_150121_1_HID, XLSTAT_20230921_150022_1_HID4, XLSTAT_20230921_150022_1_HID3, XLSTAT_20230921_150022_1_HID2, XLSTAT_20230921_150022_1_HID1, XLSTAT_20230921_150022_1_HID1_H, XLSTAT_20230921_150022_1_HID, XLSTAT_20230921_145946_1_HID3, XLSTAT_20230921_145946_1_HID2, XLSTAT_20230921_145946_1_HID1, XLSTAT_20230921_145946_1_HID1_1, XLSTAT_20230921_145946_1_HID1_H, XLSTAT_20230921_145946_1_HID, XLSTAT_20230921_145901_1_HID3, XLSTAT_20230921_145901_1_HID2, XLSTAT_20230921_145901_1_HID1, XLSTAT_20230921_145901_1_HID1_1, XLSTAT_20230921_145901_1_HID1_H, XLSTAT_20230921_145901_1_HID …]
